# Supplementary material for: XGBoost based machine learning approach to predict the risk of fall in older adults using gait outcomes
Source: Sci Rep. 2021 Jun 9;11:12183. doi: 10.1038/s41598-021-91797-w (PMC8190134; doi:10.1038/s41598-021-91797-w)
Supplement: Supplementary file 1 [file 41598_2021_91797_MOESM1_ESM.xlsx]

## Sheet: variables
	Covariate								Questionnaire	Spatiotemporal parameters_slow walking speed									Spatiotemporal parameters_preferred walking speed									Spatiotemporal parameters_fast walking speed
Number	age	age_group	gender	education_level	education year	BMI	BMI_level	total_physical_activity_MET_min_week	MMSE_score	slow_walking_speed_mps	slow_stride_length_m	slow_stance_phase_%	slow_CV_stride_length_%	slow_CV_stance_phase_%	slow_gait_asymmetry_%	slow_cadence_beats_per_minute	slow_stride_time_s	slow_CV_stride_time_%	preferred_walking_speed_mps	preferred_stride_length_m	preferred_stance_phase_%	preferred_CV stride_length_%	preferred_CV_stance phase_%	preferred_gait_asymmetry_%	preferred_cadence_beats_per_minute	preferred_stride_time_s	preferred_CV_stride_time_%	fast_walking_speed_mps	fast_stride_length_m	fast_stance_phase_%	fast_CV_stride_length_%	fast_CV_stance_phase_%	fast_gait_asymmetry_%	fast_cadence_beats_per_minute	fast_stride_time_s	fast_CV_stride_time_%
1	66	1	1	3		22.4	1	5013	28	0.833333	1.2083	61.8621	2.36901	5.78561	0	84	1.45	2.36904	0.944444	1.0192	58.3012	2.22062	3.16717	2.4369	114	1.07917	2.22066	1.30556	1.2113	56.1677	1.22131	1.76934	1.9852	132	0.927778	1.22132
2	67	1	1	4		22.8	1	4293	29	1	1.3	56.4957	3.28369	4.57876	5.2431	92	1.3	3.28365	1.38889	1.375	55.9343	1.95608	3.08844	2.0261	123	0.99	1.95605	1.11111	0.9905	54.3269	2.02701	2.75793	2.7823	133	0.891429	2.0271
3	68	1	1	4		22.5	1	4986	29	1.05556	1.3359	58.8235	2.35916	3.21674	0.2134	98	1.26556	2.35909	1.38889	1.3837	56.0853	1.73399	1.87803	0.5089	123	0.99625	1.73404	1.61111	1.5191	54.697	1.09259	1.65183	0.3339	130	0.942857	1.09259
4	74	2	1	2		23.2	2	6817.5	28	1.11111	1.2741	58.1395	4.11101	5.12801	3.2944	104	1.14667	4.11109	1.5	1.4044	56.4753	1.84509	2.24629	0	131	0.93625	1.84516	1.69444	1.5274	55.7845	1.09791	1.25465	0.3591	136	0.901429	1.09797
5	71	2	0	3		27	3	9093	28	1	1.172	59.1297	2.52534	4.0056	4.69	105	1.172	2.52537	1.52778	1.396	56.4979	2.31753	5.66233	3.0962	131	0.91375	2.31752	1.66667	1.6667	55.8571	1.3093	2.22962	1.303	132	1	1.30931
6	69	1	1	3		25.6	3	6453	27	1	1.14	59.7368	4.01982	4.70213	0.7984	105	1.14	4.0198	1.25	1.2639	57.8022	1.57716	2.71858	1.8397	119	1.01111	1.57722	1.30556	1.2446	57.4592	1.56376	1.36741	0	126	0.953333	1.56368
7	69	1	1	4		25.6	3	6426	30	1.05556	1.2065	60.4549	1.79518	2.61021	1.7858	106	1.143	1.79513	1.22222	1.2738	58.8486	2.15866	3.67095	2.0943	118	1.04222	2.15868	1.47222	1.4244	56.7183	1.34259	1.37628	2.1117	127	0.9675	1.34268
8	64	1	0	5		28.3	3	693	30	1.11111	1.1511	58.3977	1.37867	1.91446	0.8368	118	1.036	1.37865	1.36111	1.3082	56.5318	1.58511	2.20619	1.0582	129	0.961111	1.58512	1.55556	1.4136	54.8831	1.50058	2.12433	1.2121	136	0.90875	1.50051
9	68	1	0	4		25.2	3	8586	28	0.972222	1.1326	58.0258	1.54749	3.37712	1.8383	104	1.165	1.54745	1.22222	1.2575	55.8315	0.85034	1.71194	0.9732	117	1.02889	0.850325	1.55556	1.4644	54.0212	0.884878	1.18268	0.2878	127	0.941429	0.884818
10	65	1	1	4		22.3	1	1116	29	1.16667	1.349	57.6216	2.28566	3.97056	1.0152	103	1.15625	2.28566	1.30556	1.3937	57.0258	2.72109	3.33147	0	111	1.0675	2.72107	1.5	1.4636	55.7833	1.63036	1.61966	1.7342	126	0.975714	1.63038
11	70	2	1	4		24.5	2	3906	30	1.30556	1.2983	58.6592	1.17185	2.41088	2.1391	124	0.994444	1.17185	1.52778	1.3865	56.4738	0.728804	0.766727	1.5699	131	0.9075	0.728857	1.77778	1.4298	55.9503	1.46471	0.955312	1.0582	146	0.804286	1.46469
12	70	2	1	4		24.2	2	2160	28	1.30556	1.3447	57.6456	0.68654	1.48667	1.1396	115	1.03	0.686511	1.41667	1.3742	56.9588	1.45794	1.69983	1.7805	123	0.97	1.45795	1.72222	1.4664	54.698	1.32113	2.36499	0	138	0.851429	1.32114
13	71	2	1	2		23.4	2	6612	26	1.11111	1.3124	57.5729	3.32585	4.55892	2.4693	103	1.18111	3.326	1.36111	1.4105	56.8154	3.54349	4.8552	1.6902	117	1.03625	3.54365	1.61111	1.5006	55.0613	1.33711	1.59931	0.3419	131	0.931429	1.33709
14	72	2	1	1		25.1	3	6426	27	0.833333	1.0049	59.0878	1.19493	2.68702	1.8756	99	1.20583	1.195	1.02778	1.1419	58.2358	2.14705	1.72574	2.5668	106	1.111	2.14705	1.11111	1.0444	56.0284	1.41845	2.06092	2.174	130	0.94	1.41844
15	71	2	1	4		26.5	3	9492	30	1.05556	1.2139	57.971	2.49347	4.30284	2.5106	104	1.15	2.49343	1.47222	1.3968	56.1265	1.61891	1.94151	0.3008	125	0.94875	1.619	1.72222	1.5057	55.5556	1.60096	2.1204	3.2553	135	0.874286	1.60097
16	77	3	1	3		23.7	2	2217	27	1.02778	1.2448	58.2569	2.11208	3.62875	0	102	1.21111	2.11209	1.22222	1.2738	56.0768	3.19117	4.76365	0.9756	117	1.04222	3.19118	1.47222	1.3217	54.5792	2.33511	3.23163	0.2721	137	0.897778	2.33514
17	71	2	1	1		27.9	3	2895	26	0.944444	1.0271	58.7739	2.34799	3.29177	0.7407	110	1.0875	2.34813	1.02778	1.0521	58.4369	2.89417	5.69041	0.5888	118	1.02364	2.89417	1.27778	1.1858	57.1121	2.14439	3.03281	0.2509	128	0.928	2.14437
18	65	1	1	2		25.6	3	3279	28	1.02778	1.2402	58.9319	1.99204	4.035	2.8632	99	1.20667	1.99202	1.11111	0.9569	54.717	1.22303	1.09564	1.9418	140	0.86125	1.22295	1.27778	1.2423	58.5143	3.6536	5.37082	1.6667	123	0.972222	3.65357
19	69	1	1	2		22.2	1	5676	22	1.11111	1.2111	58.4404	2.2844	3.42657	0	110	1.09	2.28439	1.22222	1.1733	56.8287	0.85053	2.05055	0.2677	126	0.96	0.850517	1.77778	1.2956	53.5163	2.86498	2.64256	2.1899	163	0.72875	2.86506
20	65	1	1	2		23.5	2	1188	27	1.11111	1.0907	58.489	1.98729	3.3078	1.4213	120	0.981667	1.98722	1.25	1.1538	57.4215	2.90897	3.48302	2.0619	131	0.923	2.90915	1.63889	1.2886	53.4181	2.00468	2.09292	0.6116	150	0.78625	2.00469
21	67	1	0	3		27.9	3	6972	27	1.16667	1.2513	58.6247	0.90274	2.32598	6.5418	107	1.0725	0.902793	1.47222	1.3324	57.4586	2.06709	2.30235	15.8778	134	0.905	2.06721	1.69444	1.3958	55.6904	1.81458	1.89135	14.0357	149	0.82375	1.81461
22	74	2	1	1		29.4	3	4932	25	1	1.161	59.6899	6.98096	9.53763	2.8171	103	1.161	6.981	1.25	1.2213	58.8536	1.71569	2.04609	3.2873	126	0.977	1.71577	1.47222	1.2792	57.5448	1.14374	1.15858	0	139	0.868889	1.14377
23	75	3	0	4		25.3	3	4746	28	1.19444	1.3184	58.0974	4.22352	7.01494	1.697	109	1.10375	4.2238	1.55556	1.5533	55.794	1.72876	2.08015	0.9662	121	0.998571	1.72862	1.66667	1.6083	55.7858	0.791535	2.40868	2.3167	126	0.965	0.791464
24	68	1	1	3		25	3	17622	25	1.05556	1.1326	58.5275	1.86636	2.39204	1.0152	110	1.073	1.86626	1.36111	1.3339	57.1429	1.69211	2.625	1.0526	121	0.98	1.69216	1.63889	1.389	54.7198	1.14239	2.22662	0.6494	141	0.8475	1.14247
25	69	1	1	4		22.7	1	2124	29	1.05556	1.2596	57.4488	2.12746	4.02915	2.3906	102	1.19333	2.12731	1.16667	1.2341	57.563	4.03018	5.45958	2.5064	114	1.05778	4.03011	1.55556	1.4331	55.4953	1.83555	1.898	2.7823	130	0.92125	1.83552
26	73	2	1	1		23.8	2	5652	28	1.02778	1.1315	59.2073	1.95414	3.20602	2.9913	111	1.10091	1.95411	1.27778	1.2721	57.7009	1.71455	2.01955	1.3106	121	0.995556	1.71454	1.44444	1.3557	56.3166	1.1985	2.21143	1.7272	127	0.938571	1.19848
27	67	1	1	3		27.3	3	3895	27	1.08333	1.0725	58.2185	2.47417	2.45901	1.105	123	0.99	2.47423	1.33333	1.1907	56.8869	2.29753	1.89323	1.5707	135	0.893	2.29768	1.58333	1.233	54.5746	2.75697	2.04857	4.8285	152	0.77875	2.75691
28	71	2	1	1		28.5	3	99	30	1.13889	1.1856	58.1172	1.79461	2.34044	1.1403	118	1.041	1.79458	1.33333	1.2889	56.7816	0.975278	1.54082	2.1053	127	0.966667	0.97532	1.58333	1.4032	55.4302	2.2523	2.77105	1.2579	138	0.88625	2.25229
29	68	1	1	1		25.3	3	3612	25	1.22222	1.177	58.6708	1.80152	2.97661	0.7566	123	0.963	1.80159	1.41667	1.275	57.4074	1.8886	2.17254	2.9414	131	0.9	1.88853	1.88889	1.3317	53.0142	1.73713	1.61655	0.7576	166	0.705	1.73723
30	78	3	1	1		35.1	4	1533	23	0.75	0.9363	60.8749	2.32682	3.34801	4.0166	95	1.24846	2.3267	0.833333	0.8929	61.3333	3.13236	3.77006	0.5159	111	1.07143	3.13262	1	1.0317	59.5315	2.30164	1.87279	1.4071	117	1.03167	2.30175
31	70	2	1	1		27.4	3	9198	22	1	0.9056	57.3006	3.12809	3.80973	1.7094	133	0.905556	3.12823	1.02778	1.0355	59.6361	2.40151	2.86035	2.8285	118	1.0075	2.40153	1.22222	1.1538	58.2627	1.51297	2.30267	3.6285	129	0.944	1.51301
32	65	1	1	3		18.6	1	660	25	1.02778	1.1081	58.8533	1.80452	2.54752	0.4107	110	1.07818	1.80446	1.08333	1.1129	58.4071	1.81355	3.0974	1.0695	116	1.02727	1.81362	1.30556	1.22	56.5993	1.82666	2.27247	1.2392	131	0.934444	1.82667
33	68	1	1	1		26.4	3	924	26	1.11111	1.1322	56.9185	2.29943	2.11132	0.681	116	1.019	2.29939	1.30556	1.2301	54.9528	1.48243	2.39242	1.0417	126	0.942222	1.48229	1.61111	1.3835	54.0029	2.5002	2.60856	0.6309	138	0.85875	2.50008
34	71	2	1	1		23.5	2	33	28	1	1.06	59.2624	2.41358	3.60217	0.4202	112	1.06	2.41359	1.47222	1.3434	55.7534	1.19418	2.44577	1.3908	133	0.9125	1.19422	1.75	1.445	53.9792	1.0942	2.18232	2.6668	146	0.825714	1.09421
35	71	2	1	4		21.9	1	4986	27	0.944444	1.0655	59.2264	1.40494	2.01312	1.5687	106	1.12818	1.40496	1.11111	1.1811	57.8551	1.1937	2.08141	1.3304	112	1.063	1.19366	1.11111	1.1014	56.2421	1.37561	2.6297	0.7683	119	0.99125	1.37563
36	77	3	1	2		19.4	1	12264	29	1.25	1.2542	54.8173	2.30167	3.74845	1.3129	122	1.00333	2.30173	1.5	1.3669	55.0069	2.29121	2.93672	2.1117	130	0.91125	2.29126	1.63889	1.4516	53.0645	1.79606	2.66506	2.0865	135	0.885714	1.79605
37	76	3	1	0		28.5	3	1053	27	1.13889	1.1651	58.5533	2.05278	2.69498	1.1724	118	1.023	2.05279	1.16667	1.1048	57.9725	0.950425	1.20747	0	129	0.947	0.95037	1.55556	1.3203	55.6701	1.80974	1.48949	1.9738	139	0.84875	1.80975
38	80	3	1	2		23.5	2	165	25	0.944444	1.081	58.9357	3.96631	5.57438	2.6719	106	1.14455	3.96664	1.08333	1.105	59.5365	3.31804	6.12297	4.5218	118	1.02	3.31809	1.38889	1.2762	56.4692	1.30238	1.54934	1.6529	131	0.918889	1.30234
39	72	2	1	1		27.2	3	495	27	0.861111	1.2021	60.5301	5.95198	7.93159	1.4415	87	1.396	5.95203	1.13889	1.2515	57.4317	1.00094	2.08369	4.8671	107	1.09889	1.00096	1.41667	1.4096	57.6633	2.56234	3.35135	2.0559	123	0.995	2.56232
40	80	3	1	1		16.1	1	297	27	0.611111	0.9354	62.7625	3.4874	7.7465	0.6246	79	1.53071	3.4873	0.777778	0.9357	58.376	6.67701	11.3858	0.9174	99	1.20308	6.67661	1.02778	1.0614	55.3697	4.37149	5.8048	1.4519	118	1.03273	4.37138
41	68	1	1	4		21.2	1	1386	25	0.861111	1.2811	62.1359	2.6278	5.7334	7.4108	82	1.48778	2.62772	1.08333	1.2603	59.3123	7.31604	10.9264	0.6349	105	1.16333	7.31642	1.27778	1.3275	58.2888	1.05872	1.63977	0	117	1.03889	1.05877
42	74	2	1	0		30.4	4	1155	29	0.694444	0.9434	61.325	3.02587	5.01117	0.1463	88	1.35846	3.02614	0.833333	0.9125	59.6869	1.32561	1.96274	0.3241	110	1.095	1.32566	1.13889	1.2368	59.3002	1.43845	2.63422	1.5713	110	1.086	1.43835
43	74	2	1	1		31.2	4	0	23	1	1.161	56.5891	2.5391	4.25948	5.7158	106	1.161	2.53909	1.22222	1.1574	57.4446	3.95256	4.68399	2.4511	126	0.947	3.95247	1.55556	1.3825	55.6962	1.31188	2.00732	0.317	134	0.88875	1.31187
44	73	2	1	1		27.1	3	693	29	0.75	0.9994	61.8512	6.85837	12.2146	5.2686	89	1.3325	6.85852	0.944444	1.0629	59.9354	2.37704	3.85515	5.8725	104	1.12545	2.37705	1.19444	1.2303	57.9288	2.33356	3.35533	4.5359	117	1.03	2.33369
45	72	2	1	1		27	3	318	24	0.888889	1.0319	60.3733	2.29155	2.90526	4.256	102	1.16083	2.29159	0.972222	1.1075	59.5371	1.851	2.75694	1.3712	106	1.13909	1.85114	1.05556	1.0623	57.2719	2.88231	3.09419	1.6772	116	1.00636	2.88221
46	75	3	1	1		27.4	3	297	18	0.833333	0.9628	59.5206	3.38825	6.32605	5.2333	102	1.15538	3.38829	0.972222	1.0622	57.8947	2.08462	2.13007	5.7798	112	1.0925	2.08477	1.13889	1.2084	57.4929	1.54577	2.33351	5.001	115	1.061	1.54583
47	78	3	1	1		26.1	3	693	24	0.722222	0.9694	57.8223	2.59974	5.97313	8.5522	92	1.34231	2.59972	0.916667	0.8833	56.4863	3.31934	4.32158	7.8048	126	0.963571	3.31929	0.972222	0.9206	56.7019	2.35721	2.2292	6.128	126	0.946923	2.35721
48	70	2	1	2		23.2	2	231	27	0.777778	1.0552	59.7052	4.15163	6.48687	3.2536	89	1.35667	4.15153	0.916667	1.0458	58.4861	1.92246	2.63789	2.3302	106	1.14091	1.92228	1.08333	1.222	57.0922	1.10724	1.95053	2.9352	108	1.128	1.10727
49	73	2	1	1		27	3	1386	26	0.972222	1.1608	59.129	3.67364	6.89881	1.3146	102	1.194	3.67365	1.16667	1.2444	57.8125	4.28503	6.52316	1.4926	109	1.06667	4.28478	1.47222	1.3489	55.116	0.75962	1.81436	3.297	135	0.91625	0.759586
50	80	3	1	1		28.9	3	462	16	0.611111	0.7208	61.0928	4.68193	5.55008	2.5753	102	1.17944	4.68221	0.75	0.7553	60.222	2.40262	3.21892	2.3794	119	1.00706	2.40268	0.944444	0.8979	58.9782	4.47062	4.50726	1.8485	126	0.950714	4.4708
51	78	3	1	1		21	1	3066	17	0.833333	0.9833	60.9463	5.04929	7.04013	3.3956	102	1.18	5.04931	1.13889	1.1089	59.2904	1.92254	2.60211	2.4916	124	0.973636	1.92262	1.36111	1.287	58.7544	2.6433	3.3189	2.2536	131	0.945556	2.6433
52	74	2	1	1		22	1	693	28	0.944444	1.0664	61.5498	2.32788	3.47832	1.1451	108	1.12917	2.32794	1.05556	1.1342	60.9983	2.32638	3.78797	1.7205	114	1.07455	2.32618	1.36111	1.2961	58.1097	2.02774	2.6906	0.2789	127	0.952222	2.02779
53	69	1	1	3		27.7	3	594	28	1.25	1.2306	56.9977	2.30193	3.45435	3.027	124	0.984444	2.30204	1.44444	1.2856	56.4607	2.10189	2.76529	2.2793	130	0.89	2.10205	1.66667	1.3463	55.4333	2.00281	1.85881	2.7399	151	0.807778	2.00278
54	79	3	1	1		24.7	2	1386	15	0.777778	0.8493	61.4774	3.77159	3.655	0.9554	109	1.092	3.77129	0.888889	0.8794	61.3718	4.0516	6.73029	0.1741	122	0.989286	4.05169	1.11111	0.9929	57.4771	1.98306	2.70282	1.2034	129	0.893636	1.98307
55	77	3	1	1		22.7	1	693	28	1.08333	1.1332	56.979	1.06456	1.78978	1.9961	116	1.046	1.06458	1.25	1.2167	55.9361	1.74622	1.70874	2.0514	121	0.973333	1.74624	1.61111	1.3856	54.5058	1.00694	1.09988	3.454	141	0.86	1.00701
56	74	2	1	2		22.9	1	693	24	0.722222	0.8609	59.7315	3.34432	6.50411	6.8993	101	1.192	3.3445	0.888889	0.9183	58.1534	7.50168	8.24578	5.4528	116	1.03308	7.50165	1.11111	0.9981	56.2152	5.13838	5.55455	4.9956	134	0.898333	5.13818
57	70	2	1	2		29.5	3	693	28	1.02778	1.1943	60.0688	1.26481	1.45134	0.8584	105	1.162	1.2648	1.30556	1.3317	59.9265	0.849027	1.94555	3.3086	117	1.02	0.849045	1.69444	1.6013	56.9665	0.808208	0.654244	0	125	0.945	0.808214
58	75	3	1	1		24.1	2	792	21	0.638889	0.621	59.7737	4.64226	5.76876	1.0916	122	0.972	4.64219	0.777778	0.7471	59.0937	4.26234	4.69864	0.2821	124	0.960588	4.26202	0.944444	0.791	57.5373	3.36378	3.84811	3.2847	144	0.8375	3.36401
59	80	3	1	0		22.4	1	462	20	0.805556	0.9468	60.5366	2.30295	4.08992	3.4233	104	1.17538	2.3027	0.944444	1.0758	59.2977	2.09931	2.42404	1.7493	106	1.13909	2.09943	0.972222	1.0615	58.9509	1.69409	2.63524	2.2067	110	1.09182	1.69417
60	65	1	1	3		21.6	1	693	29	0.944444	1.0999	57.5332	5.5929	8.45025	7.0438	102	1.16455	5.59344	1.11111	1.1967	56.2674	2.99571	4.29485	5.23	110	1.077	2.99578	1.52778	1.3003	54.6997	3.05607	3.45925	0	144	0.851111	3.05606
61	77	3	0	3		22.7	1	1447.5	29	1.36111	1.3917	55.9902	1.06574	1.48097	0.2774	119	1.0225	1.06575	1.75	1.6042	54.7273	0.514244	0.681013	0	130	0.916667	0.514259	2.08333	1.6979	53.7832	1.17472	1.27772	0.8811	144	0.815	1.17476
62	78	3	1	1		23.7	2	2079	21	0.666667	0.9477	62.3918	6.18757	11.7003	2.515	85	1.42154	6.18732	0.833333	0.9397	58.3902	1.74446	2.91624	2.4898	104	1.12769	1.74444	0.916667	0.9082	56.3086	3.11024	2.69994	1.4963	121	0.990714	3.11026
63	70	2	1	1		21.9	1	2772	28	0.888889	1.1218	60.3803	2.74031	3.61326	2.7652	94	1.262	2.74035	1.19444	1.2568	58.1837	1.47076	2.10935	2.5577	113	1.05222	1.47079	1.41667	1.3671	56.9948	2.43029	3.39768	3.6814	123	0.965	2.43027
64	84	3	1	0		28.8	3	5544	18	1.16667	1.1423	57.4745	0.919224	2.23699	3.7824	125	0.979091	0.919173	1.27778	1.1743	57.5626	2.4062	3.76217	2.0726	130	0.919	2.40624	1.66667	1.3563	53.9171	2.12285	3.39948	4.43	147	0.81375	2.12293
65	82	3	1	1		22	1	1386	22	1	1.1136	59.102	2.20869	2.68197	0.8016	108	1.11364	2.20861	1.11111	1.1051	58.0439	2.28323	2.94674	1.7583	118	0.994545	2.28336	1.36111	1.2311	56.0197	1.81373	2.38006	2.0254	132	0.904444	1.81386
66	70	2	1	1		26.4	3	1386	30	0.722222	0.8708	59.9526	2.81623	5.75838	11.2619	100	1.20571	2.81632	0.861111	0.9611	59.3384	3.99971	6.27621	8.1173	110	1.11615	3.99962	1.02778	1.0371	59.009	1.43016	2.21119	0.2018	118	1.00909	1.43014
67	76	3	1	1		29	3	1386	27	0.833333	0.9699	61.4012	2.46579	3.7584	5.9819	104	1.16385	2.46593	1.13889	1.0882	57.8497	2.65384	3.13502	1.5928	127	0.955455	2.65392	1.33333	1.2227	56.5976	1.38368	1.8446	1.9901	133	0.917	1.38371
68	75	3	1	1		28.8	3	3759	27	0.944444	1.0672	61.4642	2.64135	4.72373	3.3711	108	1.13	2.64142	1.22222	1.2507	58.8491	3.50829	4.85785	0.5291	118	1.02333	3.50825	1.47222	1.3784	56.6088	1.68346	2.33692	1.2233	131	0.93625	1.68351
69	72	2	1	0		28.4	3	0	28	0.944444	1.0121	57.8538	3.29537	5.94602	3.5685	112	1.07167	3.29543	1	1.0673	57.7513	3.27237	5.38897	5.1718	111	1.06727	3.27247	1.30556	1.2301	56.25	1.64259	3.55556	4.9734	127	0.942222	1.6425
70	78	3	1	1		31.4	4	2346	24	0.888889	0.9853	61.0687	1.49488	2.16707	3.8466	110	1.10846	1.49484	1	1.0618	60.7877	1.1925	1.90351	3.9144	116	1.06182	1.1925	1.25	1.2514	58.7125	1.90946	2.6359	0	122	1.00111	1.90951
71	66	1	1	0		25.9	3	1386	17	0.944444	0.9524	56.6743	3.0339	2.84062	6.36	121	1.00846	3.0339	1.08333	1.0351	56.9933	3.60793	3.37619	2.2372	122	0.955455	3.60808	1.33333	1.1787	55.543	2.21662	2.19776	1.2804	133	0.884	2.21673
72	73	2	0	1		23.1	2	198	23	0.861111	1.0147	59.5474	1.42145	2.5499	1.5859	103	1.17833	1.42148	0.916667	1.0183	58.4396	1.81756	3.38349	2.7449	110	1.11083	1.81756	1.19444	1.2343	57.7419	1.36848	2.15996	0.9132	118	1.03333	1.36859
73	77	3	1	1		23.5	2	960	24	1	1.144	57.2552	3.81425	4.07736	2.3789	106	1.144	3.81424	1.08333	1.1538	56.9014	3.41768	3.06425	0.7859	114	1.065	3.41789	1.27778	1.2465	55.8087	3.17292	4.31617	3.7931	124	0.975556	3.17275
74	76	3	1	3		28.9	3	975	29	0.833333	1.0674	60.7523	4.26893	7.0822	3.5893	96	1.28091	4.26897	1	1.1136	59.5102	2.10677	4.70356	0	110	1.11364	2.10669	1.25	1.2278	57.0136	1.71557	1.16937	1.4151	121	0.982222	1.71558
75	79	3	1	2		27.5	3	660	25	0.75	0.9762	61.7612	5.78749	9.30212	2.7441	94	1.30154	5.78774	0.944444	1.1016	60.0935	2.29087	3.97947	1.5504	103	1.16636	2.29103	1.08333	1.1603	59.5705	1.74422	3.88649	2.7337	112	1.071	1.74431
76	72	2	1	1		22.2	1	0	21	0.944444	1.0357	59.4985	1.54987	2.75536	2.5927	110	1.09667	1.54985	1.08333	1.1191	58.2769	2.25149	4.32744	0.2103	114	1.033	2.25164	1.25	1.2347	58.2677	2.17543	3.34662	3.81	123	0.987778	2.17537
77	73	2	1	1		26.6	3	0	28	0.805556	0.8873	59.2737	2.39864	3.33959	11.8181	108	1.10143	2.3986	1.11111	1.0352	56.1717	1.14545	1.82903	11.9059	131	0.931667	1.14546	1.33333	1.1587	54.7756	2.97625	3.28613	10.1692	136	0.869	2.97641
78	75	3	1	1		23.9	2	0	25	0.75	0.9358	63.0703	4.18407	8.67064	4.7279	97	1.24769	4.18419	0.916667	0.9632	60.5417	1.76916	2.10318	2.9253	114	1.05077	1.76911	1.11111	1.0586	59.2557	2.93792	3.96519	4.8009	124	0.952727	2.93794
79	67	1	1	1		21.3	1	2772	27	0.861111	1.047	59.6299	1.03258	1.74543	0.1699	99	1.21583	1.03266	1.13889	1.1844	57.6923	1.01361	1.15561	1.2547	107	1.04	1.01355	1.33333	1.283	56.0046	1.27542	1.7745	0	127	0.962222	1.27545
80	76	3	1	1		24.1	2	0	25	0.972222	1.1686	57.5707	3.54529	4.9619	2.3811	98	1.202	3.5453	1.36111	1.322	55.4698	2.32725	3.42493	1.4556	119	0.97125	2.3273	1.55556	1.3786	53.8787	2.45527	2.41097	1.8519	137	0.88625	2.45513
81	79	3	1	1		26.1	3	0	25	0.611111	0.7238	60.9287	3.46085	4.17554	0.4813	100	1.18444	3.46076	0.694444	0.7651	60.8115	3.37062	4.61689	1.084	111	1.10176	3.37078	0.833333	0.8333	58.6667	2.0976	2.21523	0.9631	120	1	2.09762
82	80	3	1	1		22.5	1	0	27	0.638889	0.7035	62.1415	6.20092	8.75695	0.5063	109	1.10105	6.20127	0.694444	0.7356	62.3033	6.02446	8.63357	6.1508	103	1.05933	6.02447	1.08333	0.925	58.1081	3.26559	4.70279	0	142	0.853846	3.26569
83	84	3	1	1		23.5	2	0	28	0.777778	0.8567	59.5331	2.16644	4.05102	0.4508	107	1.10143	2.16645	1	1.0092	59.455	1.42786	2.56917	2.0577	118	1.00917	1.42788	1.11111	1.0586	57.9198	5.92202	6.65921	4.4641	126	0.952727	5.92218
84	81	3	1	1		21.1	1	0	30	0.861111	0.9917	60.3473	1.41056	3.9155	2.2054	106	1.15167	1.41053	0.916667	0.99	60.2623	1.19541	2.39121	0.3584	110	1.08	1.19537	1.08333	1.0843	59.1281	3.86833	5.24099	0.885	118	1.00091	3.8684
85	85	3	1	1		26	3	0	29	0.777778	0.9122	59.9269	2.96122	4.52301	0.757	101	1.17286	2.96108	0.916667	1.0542	58.7352	1.61618	2.09959	2.0854	102	1.15	1.61621	1.41667	1.3395	55.8167	1.12712	1.84604	0.5305	131	0.945556	1.1271
86	65	1	1	0		26.9	3	0	27	1	1.172	59.8976	1.41749	2.96773	1.2685	104	1.172	1.41751	1.13889	1.2004	58.444	5.2001	8.7648	0.2281	115	1.054	5.20007	1.41667	1.3228	55.8233	2.88063	3.40324	0	127	0.93375	2.88051
87	81	3	0	0		21.2	1	2171.4	26	1	1.152	59.1146	2.65573	4.1746	4.3621	103	1.152	2.65574	1.22222	1.2752	56.1235	2.92812	3.94968	0.7255	115	1.04333	2.92816	1.41667	1.3529	56.0209	5.44124	5.50188	4.9357	125	0.955	5.441
88	78	3	1	0		26.8	3	2772	25	0.944444	1.0947	58.7451	1.78157	3.51536	0.1903	102	1.15909	1.78162	1.33333	1.4305	56.7244	3.68515	5.6875	0.9274	108	1.07286	3.68531	1.61111	1.3835	53.7118	1.3577	1.72588	6.9831	140	0.85875	1.3577
89	75	3	1	0		25.9	3	0	28	0.833333	0.8875	59.6915	2.32038	2.66504	2.8694	112	1.065	2.32044	1.13889	1.1637	59.2527	3.9769	5.49764	3.5559	124	1.02182	3.97678	1.27778	1.1372	57.8652	1.81186	1.59336	1.6129	133	0.89	1.81174
90	82	3	1	0		18.6	1	1680	26	0.972222	1.0535	57.8859	4.27943	6.63339	2.4195	110	1.08364	4.27935	1.19444	1.1526	56.0622	2.13637	3.23534	0.2356	125	0.965	2.13632	1.38889	1.3179	54.6838	3.95708	5.05927	3.9531	129	0.948889	3.95708
91	74	2	1	0		22.5	1	1950	25	0.944444	0.9357	57.764	2.94826	3.79008	1.1875	122	0.990769	2.94827	1.02778	1.0029	58.07	2.02639	2.25986	3.2067	122	0.975833	2.02627	1.27778	1.1193	55.7078	2.75881	3.38696	1.3954	135	0.876	2.75869
92	68	1	0	0		21.7	1	0	24	0.805556	1.0546	60.4167	2.49036	4.91288	5.1293	89	1.30909	2.49034	1.02778	1.1439	57.8616	2.60566	4.38581	2.7341	108	1.113	2.60557	1.27778	1.3417	57.381	0.952374	1.44508	3.6545	115	1.05	0.952381
93	69	1	1	0		23.7	2	792	30	0.944444	1.0526	60.1142	3.98252	5.53996	8.4507	108	1.11455	3.98256	1.19444	1.1825	59.1919	4.23742	5.71413	8.0804	122	0.99	4.23761	1.58333	1.3933	56.25	1.39171	1.53956	6.5958	138	0.88	1.39176
94	82	3	1	0		24.8	2	132	18	0.777778	0.9156	58.1311	2.41189	4.80947	5.8182	102	1.17714	2.41197	1.13889	1.0975	55.8491	2.08831	2.39234	1.7242	125	0.963636	2.0883	1.27778	1.085	56.1028	7.70555	4.99975	5.6887	143	0.849091	7.7058
95	74	2	1	0		20.1	1	0	25	0.833333	1.0932	58.5586	3.9517	5.81708	5.8537	93	1.31182	3.95193	1.02778	1.0941	57.4722	2.38204	3.4655	5.3621	112	1.06455	2.38195	1.22222	1.2222	56.5	1.6733	2.27345	0.2302	122	1	1.67332
96	73	2	1	0		28.4	3	3066	30	1	1.0755	57.65	2.1484	3.22394	1.1905	112	1.07545	2.14848	1.13889	1.1674	57.6585	2.058	2.94839	2.0525	116	1.025	2.05805	1.47222	1.3563	55.0882	1.48012	2.17651	1.7965	131	0.92125	1.48015
97	84	3	1	0		26.8	3	495	30	0.75	0.8255	59.4791	3.19016	5.55472	3.0351	109	1.10067	3.19011	0.888889	0.9251	58.8322	2.2443	3.66109	1.8116	114	1.04077	2.24423	1.22222	1.0989	56.724	4.20057	6.55331	0	134	0.899091	4.20072
98	75	3	1	0		25.8	3	99	25	0.777778	0.8696	61.6577	3.08464	6.08197	1.39	107	1.118	3.08468	1	1.0225	59.5762	1.39032	3.02285	1.8312	118	1.0225	1.39028	1.22222	1.1574	57.0222	2.26731	3.76134	2.7213	128	0.947	2.26726
99	77	3	1	0		22.3	1	0	30	1.02778	1.1165	56.6527	3.26705	5.34149	1.5565	111	1.08636	3.26682	1.22222	1.2195	56.3474	2.66328	2.61609	2.3203	122	0.997778	2.66331	1.5	1.3	53.7179	1.63177	2.34019	1.9581	141	0.866667	1.63178
100	84	3	1	0		26.1	3	990	27	0.555556	0.65	64.7009	7.81541	12.0822	18.426	101	1.17	7.81479	0.611111	0.6508	64.2723	7.46194	8.80799	19.2093	113	1.065	7.46169	0.666667	0.6737	62.2917	5.86314	7.55622	21.8321	117	1.01053	5.86302
101	73	2	1	0		22.2	1	693	30	0.888889	1.0133	57.4561	3.08075	5.04942	3.1416	106	1.14	3.0806	1.11111	1.1056	57.0854	2.43073	2.80282	1.491	117	0.995	2.43083	1.33333	1.2044	54.9815	2.71166	2.425	3.7364	131	0.903333	2.71161
102	75	3	1	1		20.9	1	990	30	0.972222	1.0273	60.0158	3.73256	5.58703	5.3756	114	1.05667	3.73254	1.19444	1.1574	58.1011	2.70881	2.88514	3.628	120	0.969	2.70886	1.47222	1.3119	55.8603	1.44336	1.64016	1.9581	137	0.891111	1.44337
103	78	3	1	1		21.5	1	1386	28	0.861111	1.0592	58.7689	3.01068	4.70096	6.0977	100	1.23	3.0108	1.19444	1.247	58.046	0.469235	0.843986	1.3793	114	1.044	0.469251	1.61111	1.4742	55.7377	2.25305	2.19726	1.8692	127	0.915	2.25306
104	82	3	1	2		26.3	3	2772	28	0.972222	1.1132	58.952	0.436669	0.848148	3.0032	109	1.145	0.436681	1.22222	1.2202	58.0968	1.57488	3.58316	1.5811	124	0.998333	1.57496	1.47222	1.2985	55.3288	2.52502	2.10776	3.0002	142	0.882	2.52506
105	79	3	1	1		24	2	3372	28	0.916667	1.0371	59.0909	3.42107	5.96115	4.2302	105	1.13143	3.42076	1.25	1.2075	57.3499	1.40424	1.77821	2.3906	124	0.966	1.40421	1.5	1.287	55.2448	1.71294	1.4481	2.0619	139	0.858	1.71293
106	71	2	1	2		23.9	2	1533	22	0.972222	1.0417	57.3333	2.30931	3.59355	2.5318	115	1.07143	2.3094	1.22222	1.1713	54.7826	0.936502	1.39424	5.1293	128	0.958333	0.93655	1.5	1.3538	54.0166	1.81644	3.55502	3.4401	135	0.9025	1.81646
107	75	3	1	2		28.1	3	551	29	0.75	0.9075	61.9835	2.44463	4.84	1.4599	102	1.21	2.44466	1.02778	1.0498	59.7203	5.695	8.67779	3.8943	119	1.02143	5.6949	1.27778	1.1564	58.5635	4.76335	5.66325	0	131	0.905	4.76336
108	67	1	1	3		20.9	1	3492	29	1.02778	1.2251	58.0537	1.86843	3.98803	1.0084	101	1.192	1.86838	1.38889	1.3993	55.8313	3.73861	4.96603	0.9091	122	1.0075	3.73859	1.66667	1.4667	53.6932	1.7967	2.02949	1.8238	143	0.88	1.79675
109	80	3	1	1		20.6	1	396	23	0.916667	1.0572	58.237	1.85074	3.49331	2.0803	105	1.15333	1.85061	1.13889	1.2118	56.9549	0.751873	0.860154	0.4357	111	1.064	0.75188	2.11111	2.0583	55.1282	1.53848	1.97667	0	119	0.975	1.53846
110	79	3	1	1		25.6	3	1386	29	0.777778	0.9158	60.828	3.49534	6.14783	2.9375	105	1.1775	3.49513	1	1.01	59.5474	1.90822	3.52593	4.1102	118	1.01	1.90817	1.13889	1.1123	57.5085	0.763226	1.85573	0.8065	125	0.976667	0.763163
111	78	3	1	3		25	3	693	27	0.833333	0.9427	60.884	1.79194	2.77741	0.8439	109	1.13125	1.79196	1.05556	1.0541	59.7997	1.64364	1.72275	5.8739	121	0.998571	1.64365	1.38889	1.1889	57.4766	1.40187	2.029	3.5878	142	0.856	1.40187
112	75	3	1	2		29.4	3	264	28	1.02778	1.1854	58.526	0.958523	2.56296	3.9081	106	1.15333	0.958562	1.27778	1.3161	58.835	2.03656	3.81576	0.4728	119	1.03	2.03652	1.47222	1.4207	56.7358	1.15853	1.92066	1.2048	128	0.965	1.15858
113	72	2	1	2		21.4	1	297	25	0.972222	0.9986	57.1627	1.62196	2.03034	0.2845	119	1.02714	1.62196	1.22222	1.1513	55.8386	1.23802	1.4327	1.9048	125	0.942	1.23799	1.38889	1.175	54.6099	0.579083	1.37026	3.4191	139	0.846	0.579076
114	68	1	1	3		22.1	1	2772	28	0.805556	1.0242	60.6742	1.75522	2.55759	2.4632	98	1.27143	1.75511	1	1.0429	58.7671	1.89807	2.35693	1.3202	118	1.04286	1.89814	1.19444	1.0494	55.4472	2.22946	2.49805	4.0974	139	0.878571	2.22948
115	74	2	1	3		24.2	2	1386	29	0.833333	1.0214	59.9068	2.4224	4.17148	2.5826	99	1.22571	2.42245	1.02778	1.098	58.6583	2.05204	2.12621	2.6072	112	1.06833	2.05194	1.25	1.25	56.4	1.4142	0.868617	1.8182	118	1	1.41421
116	88	3	1	1		21.2	1	0	27	0.805556	0.8972	59.596	3.04291	4.01822	1.7221	110	1.11375	3.04275	1.05556	1.0978	57.8297	0.890212	1.44044	1.3115	119	1.04	0.890212	1.22222	1.2271	57.5697	2.05088	1.70194	0.3899	122	1.004	2.05092
117	81	3	1	1		28.3	3	1293	26	0.861111	0.9655	60.0892	3.13546	5.63978	1.6902	111	1.12125	3.13542	1.05556	1.0819	58.6992	0.934126	1.52898	0.3384	116	1.025	0.934075	1.27778	1.1756	57.971	1.77496	2.37084	0.8658	132	0.92	1.77499
118	85	3	0	2		26.4	3	2079	29	0.861111	1.1424	61.5578	8.3104	12.9166	0.6515	87	1.32667	8.31047	1.08333	1.1808	59.3272	1.49816	2.51268	3.6905	110	1.09	1.49816	1.41667	1.377	54.7325	2.79112	3.14347	0.4535	129	0.972	2.79108
119	79	3	1	2		21	1	297	22	0.888889	0.9367	57.7699	2.41646	3.91276	6.379	112	1.05375	2.41655	1.02778	1.0395	56.9209	4.27494	7.14289	4.3558	115	1.01143	4.27479	1.27778	1.1436	56.2384	1.40596	1.32543	0.8547	132	0.895	1.40593
120	75	3	1	4		25.4	3	2079	27	0.805556	0.9999	59.6173	2.62426	4.89036	0.7509	100	1.24125	2.62413	1.25	1.25	57	2.6077	2.48105	1.1606	124	1	2.60768	1.55556	1.3036	53.6993	0.477324	1.66557	1.0257	147	0.838	0.477327
121	75	3	1	0		22.6	1	4158	24	0.888889	0.9981	60.0509	4.60837	6.82887	1.9691	109	1.12286	4.60834	1.13889	1.0782	57.2183	1.57462	3.09639	4.6324	124	0.946667	1.5747	1.58333	1.2508	54.6835	0.800637	1.36842	1.1236	160	0.79	0.800577
122	77	3	1	1		23.4	2	0	14	0.777778	0.8573	59.6774	2.1289	3.68632	0.7528	111	1.10222	2.1289	0.972222	1.0069	57.6552	1.7006	1.52736	0.982	115	1.03571	1.70053	1.11111	1.0852	57.5085	0.965301	1.19495	2.3851	124	0.976667	0.965333
123	81	3	1	2		25.3	3	297	20	0.777778	0.7747	59.1365	1.2048	1.1837	0.7344	119	0.996	1.20482	0.888889	0.7941	57.5871	1.58303	1.85059	0.5263	133	0.893333	1.58307	1.11111	0.8569	56.0778	1.88326	2.63741	1.487	152	0.77125	1.88314
124	76	3	1	2		26.4	3	1386	25	1.08333	1.0635	58.0645	3.69229	5.8826	2.3933	123	0.981667	3.69246	1.27778	1.1934	57.1734	0.856578	1.39925	2.8515	126	0.934	0.856531	1.58333	1.3538	53.5088	1.75428	2.03649	2.0409	137	0.855	1.75439
125	78	3	1	1		23.3	2	346.5	25	0.666667	0.9242	60.3246	10.7297	17.7757	2.9991	88	1.38625	10.7296	0.777778	0.9372	60.9959	2.68927	4.84951	3.6558	97	1.205	2.6891	1.02778	1.0792	59.3197	2.59569	3.572	0	117	1.05	2.59575
126	85	3	1	1		24.1	2	693	20	0.777778	0.7622	60.7143	3.09528	4.05127	1.8692	124	0.98	3.09505	0.861111	0.8152	58.5681	2.2269	3.02349	2.2924	126	0.946667	2.22696	1.08333	0.9032	55.922	2.31784	0.86567	5.5959	140	0.83375	2.31778
127	72	2	1	1		22.7	1	924	29	0.916667	1.0817	60.3107	2.29493	2.93762	2.1053	102	1.18	2.29493	1.11111	1.1463	58.1583	1.30244	2.80785	1.5565	116	1.03167	1.30246	1.25	1.2	55.625	0.931667	0.880719	1.1696	124	0.96	0.931695
128	75	3	1	2		27.7	3	693	26	0.833333	0.924	58.5118	2.22908	4.79134	7.0353	107	1.10875	2.22928	0.944444	0.9681	59.0244	3.19843	5.08264	0.597	118	1.025	3.19875	1.08333	1.0477	57.0162	3.89686	4.13233	2.4349	126	0.967143	3.89687
129	81	3	1	1		25.2	3	1386	13	0.722222	0.8811	57.8893	7.07471	8.0533	2.2141	98	1.22	7.07487	0.888889	0.974	59.0613	0.958077	3.3516	1.6439	111	1.09571	0.958079	1.13889	1.0895	56.6202	0.492774	2.37318	0	127	0.956667	0.492757
130	75	3	0	2		22.4	1	1013	23	0.888889	1.1837	59.9499	5.69296	9.60235	3.3797	89	1.33167	5.6929	1.22222	1.3102	57.2761	2.07752	2.09511	1.7622	114	1.072	2.07752	1.5	1.4813	54.6835	0.839668	2.23962	2.26	124	0.9875	0.839652
131	83	3	1	0		26	3	693	22	0.666667	0.758	61.7414	1.421	2.02295	3.6121	104	1.137	1.42089	0.805556	0.8181	60.6127	2.372	3.39995	4.3485	120	1.01556	2.37193	0.916667	0.8972	58.1098	9.39822	10.9665	2.4693	121	0.97875	9.39804
132	82	3	1	1		24.1	2	693	24	0.833333	1.0119	60.1176	1.6386	4.26414	5.5711	101	1.21429	1.63863	1.16667	1.1919	59.7064	1.53906	2.36859	4.744	120	1.02167	1.53899	1.30556	1.2664	55.8763	4.70187	6.73452	2.3096	123	0.97	4.70175
133	73	2	1	1		27.8	3	495	20	0.833333	1.0036	59.9051	2.7666	4.49945	1.4903	99	1.20429	2.76676	1.02778	1.1203	59.1743	2.80285	3.74723	0.3752	106	1.09	2.8028	1.27778	1.2037	56.9002	2.05847	1.79226	5.277	125	0.942	2.05846
134	75	3	1	2		26.8	3	924	22	0.805556	0.8834	60.7903	3.24556	4.24739	2.5512	113	1.09667	3.24531	1.02778	0.9911	58.5185	1.08867	1.54396	0.3565	123	0.964286	1.08866	1.22222	1.0715	57.0342	1.26098	2.26355	0.8811	134	0.876667	1.26107
135	79	3	1	1		21.3	1	396	29	0.638889	0.8547	59.2193	3.79161	7.41549	3.5237	90	1.33778	3.7916	0.833333	0.9208	58.2579	2.89736	3.63487	1.9152	107	1.105	2.89734	1.05556	1.1242	56.651	4.62391	7.80604	0.939	116	1.065	4.62388
136	82	3	1	1		23.8	2	297	28	0.805556	0.9254	58.2155	4.71695	6.50926	3.9846	104	1.14875	4.7168	1.02778	0.889	56.0694	1.52945	2.18426	8.5418	141	0.865	1.52934	1.11111	0.9556	54.9834	3.1075	4.83291	7.0381	137	0.86	3.10769
137	83	3	1	1		23.6	2	4158	28	0.833333	0.9302	58.1187	3.63715	4.33905	1.328	107	1.11625	3.63726	0.944444	0.9633	58.2633	2.02958	3.65324	1.9934	115	1.02	2.0296	1.13889	1.0592	57.1685	0.620847	1.20206	4.5702	128	0.93	0.620807
138	77	3	1	2		21.8	1	2772	25	0.805556	0.9966	60.739	2.35528	2.97502	3.4686	97	1.23714	2.35521	1.08333	1.1808	58.2569	1.83486	2.15992	0.7353	112	1.09	1.83486	1.30556	1.2351	55.1797	1.43393	3.8699	1.1788	130	0.946	1.4339
139	76	3	1	2		22.9	1	598	28	0.833333	1.0393	58.4192	1.69891	3.22565	1.9472	98	1.24714	1.69901	1.08333	1.17	57.4074	3.77998	6.1175	1.8282	114	1.08	3.78008	1.27778	1.1704	55.2402	1.48098	1.84612	2.4001	128	0.916	1.48086
140	79	3	1	2		23.2	2	693	30	1	1.0429	59.4521	2.03174	2.9819	0.678	120	1.04286	2.03184	1.58333	1.292	56.8627	0.980372	1.79344	5.5263	146	0.816	0.980392	1.77778	1.3333	56	2.06568	1.95625	4.7346	166	0.75	2.06559
141	81	3	1	0		26.5	3	2226	20	0.5	0.6285	62.4235	2.91695	6.27136	0.3252	96	1.25692	2.91711	0.583333	0.7127	63.0208	2.11754	5.89853	5.6711	99	1.22182	2.1176	0.75	0.8025	59.9169	2.37252	3.19042	0.2328	112	1.07	2.37251
142	79	3	1	0		24.7	2	1584	18	0.777778	0.9119	57.7825	1.58144	3.20876	4.3878	101	1.1725	1.58128	0.944444	1.0268	59.0013	1.75304	3.78212	2.2188	111	1.08714	1.75318	1.27778	1.3768	55.4524	0.769576	0.78085	1.6807	112	1.0775	0.769519
143	80	3	1	1		22.6	1	831.6	24	0.916667	0.9429	59.5833	7.6451	10.94	8.2419	118	1.02857	7.6452	1.11111	1.0278	57.1171	2.84315	4.45418	6.6445	126	0.925	2.8432	1.30556	1.1593	56.7568	1.93762	2.39002	4.581	130	0.888	1.93746
144	74	2	0	1		27.3	3	693	29	0.916667	1.1672	59.6859	2.38505	3.35088	2.8802	95	1.27333	2.38493	1.11111	1.2511	57.5488	1.54849	2.02645	2.5425	107	1.126	1.54845	1.33333	1.4533	56.6514	2.67477	5.05089	1.7168	116	1.09	2.67475
145	67	1	1	2		24.9	2	198	28	0.777778	0.9633	60.8997	2.64047	4.79592	2.0409	95	1.23857	2.64026	0.944444	1.0497	59.5116	1.7623	2.60756	1.2619	109	1.11143	1.76238	1.25	1.2125	56.5292	1.88216	2.58716	1.1929	129	0.97	1.88221
146	75	3	1	0		28.5	3	1386	22	0.722222	1.003	61.9262	4.70013	9.34645	0.2361	89	1.38875	4.70033	1.08333	1.1176	58.4814	3.81278	4.03034	0.3884	118	1.03167	3.81274	1.33333	1.621	61.5746	4.23662	6.34531	0.3053	102	1.21571	4.23684
147	82	3	1	1		28.8	3	1188	25	0.777778	0.8731	61.5813	2.26026	2.06004	1.5346	107	1.1225	2.26033	0.972222	0.9443	59.2021	1.40389	2.80108	2.1842	125	0.97125	1.40395	1.22222	1.0369	58.5462	3.43086	4.59022	5.5314	140	0.848333	3.43109
148	78	3	1	0		24	2	33	14	0.805556	0.872	61.6628	3.71703	5.04761	1.3387	109	1.0825	3.71674	0.972222	1.0236	59.9729	2.94785	4.02832	1.0118	113	1.05286	2.94784	1.19444	1.118	56.8376	1.59898	2.81504	2.9352	116	0.936	1.599
149	82	3	1	1		24.8	2	396	29	0.916667	1.0725	60.5617	2.54377	3.98915	0	105	1.17	2.54367	1.02778	1.11	59.4136	2.20421	3.81546	2.3078	113	1.08	2.20414	1.27778	1.2727	58.4337	0.803206	0.684536	0.9709	124	0.996	0.803213
150	83	3	0	4		22.7	1	1386	28	0.888889	1.0171	58.3021	2.79736	4.64906	0.9023	101	1.14429	2.79717	1	1.0386	57.6341	3.1063	5.11589	3.974	117	1.03857	3.10635	1.16667	1.155	56.229	3.29908	2.65112	1.5504	121	0.99	3.29898
151	82	3	0	3		23.5	2	4305	29	0.833333	1.0643	58.8367	2.8296	2.63747	1.6439	97	1.27714	2.82978	1.02778	1.1957	58.596	1.62082	3.18008	0	107	1.16333	1.62088	1.25	1.3719	56.492	1.18358	1.77016	0.8439	110	1.0975	1.18363
152	78	3	0	1		24.4	2	924	24	0.833333	0.9333	58.817	3.31079	3.84311	0	107	1.12	3.3108	1.13889	1.1104	57.7778	0.783404	2.15861	3.4368	127	0.975	0.783346	1.30556	1.1619	56.8539	0.710726	2.38594	3.3902	136	0.89	0.710624
153	81	3	0	0		21.5	1	330	17	0.75	0.915	59.3238	2.65607	3.36475	5.6318	98	1.22	2.65604	0.861111	1.0405	58.4828	2.21122	1.27456	0.5682	98	1.20833	2.2112	1.02778	1.1049	56.8992	1.39533	2.36154	5.0986	114	1.075	1.39535
154	78	3	0	3		27.2	3	4158	29	0.805556	1.0069	58.4	5.86378	11.6497	0.2751	97	1.25	5.8632	0.944444	1.0645	58.6819	3.81486	4.40903	3.0214	107	1.12714	3.81493	1.11111	1.24	57.1685	2.01163	3.5677	1.3841	112	1.116	2.01164
155	78	3	0	4		25.4	3	693	28	0.638889	0.7564	62.6689	4.91355	4.93371	1.8201	102	1.184	4.91319	0.805556	0.8529	61.8654	3.18348	4.78135	1.6173	110	1.05875	3.18335	0.972222	0.9833	59.322	3.48274	4.76788	1.7514	117	1.01143	3.48272
156	70	2	1	5		26.6	3	297	29	0.694444	0.6742	62.7341	1.88668	1.85577	1.5928	123	0.970909	1.88665	0.722222	0.767	66.1017	0.92257	2.93351	11.7783	112	1.062	0.922595	0.888889	0.8611	63.6129	2.15531	2.93447	8.7537	127	0.96875	2.15526
157	76	3	0	1		27	3	924	29	0.916667	0.9939	59.4203	1.0865	1.76674	0.8487	113	1.08429	1.08646	1.11111	1.163	59.3949	6.61138	8.66253	4.9723	116	1.04667	6.61164	1.27778	1.2752	58.9178	1.16858	1.27007	4.2966	124	0.998	1.16853
158	72	2	0	1		24	2	1386	29	0.805556	1.105	60.2673	2.77345	7.0179	0.6135	88	1.37167	2.77344	1.05556	1.1674	59.6745	2.03	2.36986	2.569	108	1.106	2.02983	1.30556	1.3029	57.515	1.16862	0.851778	2.7909	117	0.998	1.16853
159	82	3	0	1		24.9	2	1386	27	0.555556	0.8228	65.4914	5.74251	11.2206	9.3526	83	1.48111	5.74175	0.805556	0.9757	62.2291	1.51336	2.5329	3.2261	99	1.21125	1.5132	1	1.0483	61.3672	1.77754	2.92518	16.9899	109	1.04833	1.77748
160	86	3	0	0		27.5	3	231	22	0.666667	0.8104	65.6307	4.49118	9.24811	8.3189	100	1.21556	4.49109	0.861111	1.0137	62.1359	3.47923	3.37904	0.639	104	1.17714	3.47943	1	1.204	61.9601	0.84701	3.90025	7.9765	101	1.204	0.847013
161	77	3	0	0		25.6	3	240	25	0.722222	0.929	59.0865	4.5319	9.34681	1.4151	91	1.28625	4.53225	0.916667	1.0267	60.0765	0.674913	1.71481	0.9539	107	1.12	0.674937	1.08333	1.105	58.3333	1.26565	1.30937	6.8208	117	1.02	1.26568
162	77	3	0	4		28.2	3	0	30	0.694444	1.0367	60.3828	3.61092	5.34291	0.2413	81	1.49286	3.61109	0.861111	1.0463	59.6708	2.41113	5.36544	1.7342	96	1.215	2.4113	1.11111	1.2178	57.4818	2.27913	4.40105	1.7022	106	1.096	2.2792
163	80	3	0	2		23.4	2	66	27	0.722222	1.0741	62.6321	6.70178	14.6688	5.5014	81	1.48714	6.70231	0.944444	1.2599	57.8711	1.39025	3.52438	3.9933	92	1.334	1.39035	1.22222	1.2803	56.0859	4.23574	3.86033	0.4264	109	1.0475	4.23586
164	82	3	0	1		22.4	1	198	28	0.944444	1.0038	60.4839	2.92004	5.7078	14.242	114	1.06286	2.9201	1.25	1.1104	59.2871	1.88558	3.46585	23.6874	140	0.888333	1.88553	1.44444	1.1989	56.6265	3.07156	2.49742	16.5985	133	0.83	3.0717
165	83	3	0	1		25.2	3	0	25	0.916667	1.0633	57.1839	3.65766	3.13917	1.0118	98	1.16	3.65745	1.16667	1.3417	57.5652	4.53515	6.444	0.8163	110	1.15	4.5351	1.33333	1.3167	57.2152	3.06931	5.31572	3.7041	118	0.9875	3.06946
166	72	2	0	1		25.6	3	297	30	0.583333	0.6528	59.9404	4.4297	8.46474	3.9816	107	1.11917	4.4296	0.694444	0.6989	59.5303	2.81893	4.77572	3.2934	119	1.00636	2.81924	0.944444	0.8416	55.1122	4.88976	5.23405	4.256	139	0.891111	4.88994
167	77	3	0	2		19.1	1	693	22	1	1.192	58.3893	2.08213	5.26209	3.6129	99	1.192	2.08216	1.25	1.3175	56.167	1.42002	1.33228	0.4338	118	1.054	1.41998	1.52778	1.6704	55.7927	1.87938	3.87201	3.1749	116	1.09333	1.87939
168	74	2	0	1		20.6	1	6930	30	1.16667	1.1647	56.9282	7.25624	8.80741	10.3032	126	0.998333	7.25586	1.36111	1.3441	56.2025	0.438477	1.98924	8.0043	120	0.9875	0.438494	1.72222	1.8543	54.7988	1.15835	1.49	2.778	121	1.07667	1.15841
169	88	3	0	0		22.1	1	693	30	0.527778	0.7758	60.5442	3.24851	4.78708	5.6787	83	1.47	3.24825	0.694444	0.9036	61.2872	7.59244	11.0589	1.2485	94	1.30125	7.5925	0.861111	0.9275	57.9576	4.51328	6.76822	11.3216	112	1.07714	4.51318
170	82	3	0	1		25.3	3	5544	28	0.611111	0.7678	62.2287	7.77071	10.1591	0.5731	98	1.25636	7.77109	0.805556	0.7435	60.3467	3.17938	3.63433	0.2729	125	0.923	3.17907	0.972222	1.0028	59.6953	3.45418	3.78388	1.0257	114	1.03143	3.45428
171	82	3	0	1		27.9	3	0	26	0.583333	0.826	59.5339	4.80199	10.3012	7.049	86	1.416	4.80226	0.583333	0.8021	60.2182	3.35232	8.84351	5.6406	90	1.375	3.35256	0.805556	0.9839	59.6491	5.03649	6.90807	3.1386	97	1.22143	5.03604
172	85	3	0	0		25.1	3	198	21	0.583333	0.761	64.5296	4.99277	12.1989	3.6648	94	1.30455	4.99317	0.75	0.8916	61.3039	2.1213	2.87633	0.7326	102	1.18875	2.12137	0.833333	0.9469	61.6062	1.96475	6.59349	1.1396	106	1.13625	1.96486
173	78	3	0	1		23.9	2	924	28	0.944444	0.9822	61.1264	11.9211	9.77106	23.5086	111	1.09857	3.45522	1.22222	1.1807	57.5569	4.17155	6.82698	0.4866	113	0.966	4.17173	1.58333	1.3894	54.7009	0.94492	2.2389	2.0203	139	0.8775	0.944907
174	71	2	0	1		26.9	3	990	29	0.75	0.8558	59.8832	2.99176	4.5901	4.2138	106	1.14111	2.99168	0.944444	0.9714	58.6111	4.88679	6.49467	2.9942	113	1.02857	4.88684	1.13889	1.1446	55.5556	1.88357	1.92096	6.9526	123	1.005	1.88355
175	71	2	1	1		29	3	0	30	0.888889	0.973	59.733	2.67227	3.18584	4.2787	110	1.09462	2.67226	1.02778	1.0539	59.9291	0.963044	1.30488	2.4637	116	1.02545	0.963012	1.27778	1.15	56.8889	1.64803	1.7223	4.8202	135	0.9	1.64804
176	73	2	0	3		23.6	2	2772	27	0.777778	1.1978	60.1299	2.53165	4.53618	4.615	79	1.54	2.53163	0.916667	1.1394	58.8898	1.34866	2.37732	1.2423	96	1.243	1.3486	1.33333	1.41	56.6194	1.39855	1.86032	1.8894	113	1.0575	1.3986
177	64	1	0	4		26.1	3	2666	30	0.888889	1.2919	59.1743	2.47019	3.90271	4.2169	84	1.45333	2.47026	1.19444	1.3811	57.2973	1.88176	2.42926	2.5001	106	1.15625	1.88183	1.44444	1.3849	55.8018	1.3231	1.55192	0.7843	129	0.95875	1.32319
178	75	3	0	4		24.9	2	3096	27	0.888889	1.3356	58.3195	2.93425	4.4498	6.5428	80	1.5025	2.93431	1.16667	1.4015	56.9199	1.05607	2.31378	1.9139	102	1.20125	1.05608	1.5	1.4764	55.0073	2.76145	2.82108	2.4967	123	0.984286	2.76144
179	75	3	1	1		34.7	4	297	27	0.555556	0.6535	61.7453	3.48519	5.70213	6.9965	101	1.17633	3.48479	0.694444	0.8	61.4757	2.5573	3.91325	4.0465	104	1.152	2.55745	0.833333	0.8835	61.3974	1.89938	2.41313	2.7525	112	1.06019	1.89944
180	74	2	1	3		25.6	3	0	30	0.666667	1.0882	63.2252	4.16605	9.70293	2.5377	73	1.63235	4.16571	0.833333	0.7985	61.3516	2.06577	3.3013	0.934	125	0.958197	2.06583	1	1.2611	61.6388	1.95115	3.75299	3.4859	94	1.26111	1.9511
181	69	1	1	2		26.9	3	1173	30	0.833333	1.2537	60.4136	1.88288	3.44078	0.1665	82	1.50444	1.88295	1	1.234	59.1572	1.74562	1.69041	0.7905	100	1.234	1.7456	1.38889	1.4271	56.326	0.807004	1.64578	1.3832	119	1.0275	0.806965
182	68	1	1	3		25.2	3	1980	28	0.805556	1.0897	60.8871	1.26447	2.45339	3.8758	88	1.35273	1.26444	1	1.18	58.3898	1.81763	2.59172	0.2039	102	1.18	1.81759	1.16667	1.2976	57.3427	1.6836	2.57068	0.2339	108	1.11222	1.68355
183	69	1	1	2		21.4	1	2772	27	0.75	1.0575	60.461	3.38894	5.23577	1.1887	86	1.41	3.38895	0.916667	1.0875	59.1571	1.80693	3.4432	2.9577	102	1.18636	1.80687	1.22222	1.2548	57.0346	1.1247	1.45789	0.7585	117	1.02667	1.12471
184	67	1	1	1		23.4	2	2026	26	0.722222	1.0087	61.0979	1.47118	2.14786	0.1533	87	1.39667	1.47122	0.805556	1.0589	60.7192	1.27151	2.08534	3.1749	92	1.31455	1.27142	1	1.1155	58.8427	1.92515	2.83196	2.927	108	1.11545	1.92519
185	67	1	1	2		26.8	3	990	28	0.777778	1.0046	60.1267	2.73709	3.58011	1.0202	92	1.29159	2.73707	0.972222	1.0751	58.6957	2.24571	2.97466	2.602	108	1.10577	2.24584	1.16667	1.2297	57.7368	1.75038	2.32174	2.3122	113	1.054	1.75037
186	71	2	0	1		19.3	1	1173	30	0.833333	1.1524	61.5873	5.52369	6.12707	0.6734	87	1.38293	5.52375	1.05556	1.1751	59.7288	2.16393	2.71377	1.7936	106	1.11321	2.16392	1.27778	1.2863	58.2956	2.4499	2.91257	0.2504	118	1.00667	2.44981
187	68	1	0	4		24.8	2	1173	25	0.972222	1.3599	57.5514	1.80285	2.88142	2.7652	86	1.39875	1.80288	1.19444	1.3325	56.8725	1.20345	1.20427	1.3762	110	1.11556	1.20349	1.58333	1.4428	54.0466	4.5392	4.69447	1.7752	135	0.91125	4.5392
188	70	2	1	3		22.4	1	990	29	0.944444	1.2068	58.7826	2.11207	4.63777	2.617	94	1.27778	2.11217	1.25	1.2903	55.9742	1.7556	1.84085	0.7308	117	1.03222	1.7556	1.52778	1.4266	54.3507	2.20378	2.39003	0.5848	131	0.93375	2.20376
189	75	3	1	3		35.1	4	1590	27	0.722222	1.061	61.0149	3.73339	6.85701	3.8915	82	1.46909	3.73344	0.972222	1.1433	58.1633	2.08981	3.18878	1.8127	102	1.176	2.08983	1.19444	1.1813	56.3195	3.42729	3.27879	0.692	123	0.989	3.42739
190	76	3	1	1		23.8	2	2772	22	0.805556	1.1292	59.3385	2.63133	4.30058	0.6359	86	1.40182	2.63106	0.972222	1.1181	57.2332	1.96188	3.71148	0.1847	104	1.15	1.962	1.25	1.2138	55.2008	1.4158	1.20161	1.1561	125	0.971	1.41583
191	68	1	1	3		26.3	3	693	29	0.861111	1.2159	59.3484	1.33623	2.23544	1.2121	86	1.412	1.33626	1.05556	1.262	57.8996	1.85416	2.79415	1.77	102	1.19556	1.85408	1.33333	1.39	56.3549	1.71257	2.46988	0.2743	115	1.0425	1.71257
192	66	1	1	1		29.6	3	6138	26	0.805556	1.0736	59.7544	2.28699	4.23801	0.9288	91	1.33273	2.28691	1.08333	1.2507	58.0366	2.00489	2.92867	0.6905	104	1.15444	2.00507	1.27778	1.2764	56.6185	1.85463	2.05816	0.2567	121	0.998889	1.85465
193	68	1	1	1		20.1	1	1155	27	0.805556	1.2755	58.807	1.97494	3.04658	1.8576	78	1.58333	1.97491	0.944444	1.2136	59.5331	1.44539	2.51961	0.5753	95	1.285	1.44546	1.27778	1.3576	56.8235	1.02565	1.50818	0	113	1.0625	1.02562
194	66	1	1	3		29.3	3	1908	30	0.805556	1.164	60.4152	4.39087	5.6883	1.4343	84	1.445	4.39051	0.972222	1.1599	58.5918	1.18828	2.0834	0.8065	102	1.193	1.18839	1.16667	1.1888	57.5074	1.72512	1.77334	1.6298	119	1.019	1.72506
195	69	1	0	4		26.9	3	1508	29	0.916667	1.2935	59.6063	1.78181	2.43045	8.2289	86	1.41111	1.78169	1.19444	1.3676	56.7686	1.95291	3.29548	1.5643	105	1.145	1.9529	1.47222	1.3913	54.7619	1.75473	3.12973	1.7392	127	0.945	1.75483
196	72	2	1	3		25.3	3	1293	27	0.833333	1.1303	59.1153	1.91918	4.19468	0.1638	90	1.35636	1.91928	1.08333	1.2068	57.6302	2.44847	4.376	2.0965	108	1.114	2.44851	1.44444	1.3704	54.9407	3.30956	4.49885	0.5865	129	0.94875	3.30958
197	72	2	1	2		20.2	1	3825	28	0.916667	1.0526	57.91	3.35101	5.00984	1.0399	106	1.14833	3.35077	1.16667	1.1643	56.513	1.25157	1.17371	0.4598	119	0.998	1.2515	1.38889	1.2278	55.4299	2.73368	3.51687	0.5089	138	0.884	2.73372
198	72	2	1	2		25.1	3	2484	21	0.805556	1.0787	59.6741	2.65392	5.17511	2.4429	91	1.33909	2.65374	0.944444	1.1173	58.0727	1.89193	2.6732	0.7286	100	1.183	1.89206	1.25	1.2375	56.6667	2.82111	3.29682	2.9853	124	0.99	2.82106
199	68	1	1	2		22.9	1	693	28	0.916667	1.1367	59.1642	2.70768	5.11002	2.8321	98	1.24	2.70765	1.11111	1.2189	57.8851	1.00272	2.08033	2.5642	111	1.097	1.00273	1.25	1.2063	56.4767	1.24782	2.27439	1.1835	125	0.965	1.24783
200	70	2	0	2		23.9	2	396	26	1	1.194	57.9564	2.02395	2.7607	1.1881	102	1.194	2.02396	1.27778	1.2991	55.7377	1.39101	1.4649	0.2466	117	1.01667	1.39103	1.47222	1.3201	54.6468	1.05143	1.92893	0.8163	136	0.896667	1.05146
201	71	2	1	2		27.9	3	318	23	0.833333	1.1367	56.305	2.34588	5.19634	2.9528	88	1.364	2.34604	1	1.141	56.8799	2.05355	3.64136	1.4843	106	1.141	2.05353	1.30556	1.2548	54.5665	1.33827	2.13556	0.2541	125	0.961111	1.33825
202	72	2	1	3		24.4	2	396	26	1	1.182	57.022	1.05668	1.95293	1.3875	104	1.182	1.05668	1.19444	1.21	55.4788	3.1849	3.20411	0	121	1.013	3.18505	1.58333	1.4295	53.9557	2.02634	2.75152	0.597	131	0.902857	2.02631
203	70	2	1	3		21.3	1	720	27	0.694444	1.1086	58.0866	1.65232	4.81884	4.02	76	1.59636	1.65246	0.916667	1.1342	56.7965	1.85878	1.99924	4.7006	98	1.23727	1.8588	1.11111	1.17	56.0304	1.20502	1.38246	2.626	115	1.053	1.20499
204	73	2	1	1		22.5	1	693	29	0.861111	1.1565	57.3343	3.52474	5.46008	5.9317	90	1.343	3.52488	1.11111	1.2033	56.4174	1.17167	1.67218	1.7094	113	1.083	1.17161	1.41667	1.3334	54.4489	1.1191	1.21472	0	127	0.94125	1.11901
205	65	1	1	2		25.1	3	1484	28	0.861111	1.2202	59.4919	1.48198	2.60943	0.5213	86	1.417	1.482	1.16667	1.3504	57.5594	2.82448	3.87878	1.1249	104	1.1575	2.82434	1.55556	1.4136	54.3329	2.09064	2.42395	0.3008	133	0.90875	2.0906
206	67	1	1	2		27.3	3	1170	27	0.666667	0.9133	60.497	3.90844	5.75103	6.5918	87	1.37	3.90812	0.833333	0.9505	57.3558	2.63246	4.06794	7.1877	105	1.1406	2.63259	1	0.9859	56.438	3.24059	4.30029	4.9343	121	0.985932	3.24049
207	65	1	1	2		23.8	2	1173	27	0.805556	1.1302	61.8318	4.33635	5.69222	3.8017	84	1.403	4.33613	1	1.0032	59.2161	1.89344	2.50895	2.8182	119	1.00322	1.89342	1.19444	1.1085	57.9771	1.73993	2.23036	2.3739	128	0.928065	1.74001
208	74	2	1	1		20.9	1	702	19	0.777778	0.9902	58.1269	1.39104	4.21406	3.824	94	1.27308	1.39104	1.05556	1.0387	57.1138	1.21952	1.71552	1.9211	111	0.984	1.21951	1.36111	1.1062	55.1454	2.87797	2.01903	0.4975	147	0.812727	2.878
209	73	2	1	1		25	3	5904	27	0.694444	0.937	60.6141	1.50315	2.65862	2.5711	88	1.34929	1.50323	0.861111	1.0086	58.9476	2.0672	2.27236	0.7669	101	1.17122	2.0673	1.02778	1.1063	58.4224	1.93613	2.61098	3.239	111	1.07642	1.93608
210	67	1	1	3		22.8	1	2376	29	0.861111	1.1007	59.5306	1.69498	1.81974	1.0601	94	1.27818	1.69507	1.05556	1.1693	58.676	1.26089	2.41018	3.5761	101	1.10778	1.26076	1.30556	1.3114	57.4115	1.33666	2.17239	1.8019	121	1.00444	1.33662
211	65	1	1	4		25.2	3	231	30	0.888889	1.1422	59.4553	2.44249	4.64904	0.3831	92	1.285	2.44239	1.22222	1.2874	57.384	1.26578	1.19354	0.7398	117	1.05333	1.26582	1.5	1.4063	55.0667	1.16231	2.21259	2.0559	135	0.9375	1.16237
212	80	3	1	1		27.3	3	480	27	0.694444	1.2083	57.9885	2.39721	5.36813	3.4798	71	1.74	2.39732	0.777778	1.085	60.7527	2.55971	4.98924	4.9008	105	1.395	2.55965	1.08333	1.2615	57.729	1.15294	2.41941	2.0535	104	1.16444	1.15296
213	75	3	1	2		21.9	1	2772	28	0.75	1.1888	61.1356	2.17177	6.95699	1.2903	76	1.585	2.17185	1.11111	1.375	57.9798	0.968879	2.06796	0.4274	98	1.2375	0.968855	1.25	1.3641	57.9611	1.54956	2.24116	1.6767	111	1.09125	1.54957
214	74	2	0	4		26.3	3	2666	30	0.75	1.1805	60.737	1.61226	4.11281	0.6452	77	1.574	1.61227	1.05556	1.2878	58.7432	2.15145	3.10793	0.8791	99	1.22	2.15137	1.33333	1.41	57.6832	1.62067	2.60041	0.8345	115	1.0575	1.62072
215	75	3	0	2		25.9	3	3172	26	0.944444	1.297	59.466	2.78856	4.04214	3.5298	87	1.37333	2.78862	1.16667	1.3635	57.3262	2.07122	4.09097	0.5	105	1.16875	2.07111	1.44444	1.4372	54.8995	2.19042	2.72279	3.112	124	0.995	2.1904
216	65	1	1	3		19.1	1	8664	29	0.861111	1.1866	59.0711	1.77162	2.1679	1.0582	87	1.378	1.77163	1.22222	1.32	57.4074	1.51201	1.83617	2.1506	112	1.08	1.51203	1.41667	1.4255	56.2733	1.21088	1.52292	1.13	119	1.00625	1.21078
217	69	1	1	1		20	1	693	30	0.861111	1.2348	59.2748	1.76969	2.13396	2.369	84	1.434	1.76968	1.11111	1.2444	57.9365	1.83469	2.22002	2.5159	108	1.12	1.83465	1.30556	1.2548	56.3006	1.65926	2.43319	1.8349	124	0.961111	1.65927
218	70	2	1	1		27.2	3	792	28	0.861111	1.1789	59.9708	2.10304	3.45368	3.7605	88	1.369	2.10317	1.13889	1.2705	57.6693	1.20353	2.58491	4.1481	108	1.11556	1.20349	1.5	1.44	55.8036	1.245	1.88124	0.8811	125	0.96	1.24503
219	72	2	0	3		24.3	2	594	27	0.972222	1.3222	57.9248	1.47058	3.79786	3.6229	91	1.36	1.47059	1.25	1.3641	57.6174	1.61581	1.82809	3.1918	110	1.09125	1.61589	1.5	1.3669	55.6927	2.41905	2.94365	2.144	133	0.91125	2.41909
220	68	1	1	2		27.1	3	0	27	0.833333	1.14	59.8684	2.32995	3.37808	0.659	89	1.368	2.33003	1.02778	1.1943	59.0361	1.48064	2.95345	0.6283	104	1.162	1.48061	1.33333	1.2874	56.962	1.47363	2.48271	2.1165	123	0.965556	1.47368
221	70	2	0	3		22.3	1	2772	27	0.972222	1.2855	59.0756	1.54493	2.31889	2.2336	92	1.32222	1.54494	1.33333	1.4743	56.5891	1.59285	1.28717	0	109	1.10571	1.59287	1.72222	1.6619	54.4041	1.43463	2.05499	2.2473	124	0.965	1.43465
222	77	3	0	3		23.4	2	1386	29	0.944444	1.2729	59.5218	1.84332	4.67056	2.8114	90	1.34778	1.84342	1.30556	1.4214	57.4053	1.80445	2.613	1.0724	111	1.08875	1.80439	1.44444	1.4119	56.6496	2.49279	2.919	3.7631	121	0.9775	2.49279
223	77	3	0	3		24.8	2	792	27	0.861111	1.2081	59.6579	1.6269	3.97014	1.5776	86	1.403	1.6269	1.16667	1.3015	57.5697	0.856805	3.45251	0.235	107	1.11556	0.856805	1.47222	1.4078	55.817	4.5263	6.00498	0.59	125	0.95625	4.52635
224	66	1	1	3		21.2	1	4758	29	1.11111	1.3932	58.7899	2.69417	4.13115	0.6754	95	1.25391	2.69411	1.38889	1.4756	57.225	1.6596	2.137	0.5721	112	1.06241	1.65958	1.66667	1.6006	56.0569	1.5205	2.01206	0.6969	124	0.960333	1.52053
225	66	1	1	1		23.3	2	1524	28	0.75	1.1168	61.5385	4.63022	8.11833	4.3485	80	1.48909	4.63016	1	1.194	59.2965	1.98903	3.43966	0.8197	101	1.194	1.989	1.30556	1.3041	57.0634	2.08109	2.86173	0.7742	121	0.998889	2.08101
226	64	1	1	3		18.9	1	1234	26	0.722222	0.8296	62.2635	2.33488	2.75474	1.1602	104	1.14865	2.33495	0.888889	0.9406	59.1237	2.12538	3.07271	0.8372	113	1.05818	2.12531	1.05556	1.0616	57.7404	1.46686	2.20158	0.6067	119	1.00569	1.46688
227	69	1	1	3		26.6	3	1124	30	0.75	1.0711	62.7626	2.79799	4.57119	4.8383	83	1.42818	2.79787	1	1.226	60.1142	1.42219	2.35834	2.2246	100	1.226	1.42215	1.19444	1.2422	58.0128	1.19921	2.69509	3.604	115	1.04	1.19925
228	76	3	0	3		28.1	3	3210	28	0.75	1.1948	61.0169	3.16421	11.0864	3.1698	75	1.593	3.16436	0.888889	1.176	58.6546	1.39578	3.34091	0.183	92	1.323	1.39578	1.11111	1.3264	57.9058	3.0474	2.50821	0.9901	98	1.19375	3.04746
229	83	3	0	3		20.5	1	2772	24	0.722222	1.2467	60.5902	4.16915	7.04899	2.1158	69	1.72625	4.16916	0.916667	1.2473	60	2.79809	3.70583	1.2767	87	1.36071	2.79795	1.11111	1.3444	58.9876	2.80775	3.40156	0.6695	99	1.21	2.80769
230	75	3	1	2		27.1	3	2772	29	0.722222	1.1411	61.9678	3.39221	7.03268	3.5665	78	1.58	3.39227	0.916667	1.1541	60.6037	1.5666	2.56156	0.9116	96	1.259	1.56657	1.13889	1.2477	59.0264	1.67271	2.76656	2.927	109	1.09556	1.67266
231	68	1	0	3		26.6	3	1155	29	1.05556	1.2903	59.9826	1.59399	2.98036	0.6546	98	1.22234	1.594	1.30556	1.3718	59.0412	2.00523	2.93304	2.5925	113	1.07	3.31	1.55556	1.5889	57.8147	2.11307	2.38918	2.603	117	1.02143	2.113
232	72	2	0	2		22	1	693	30	0.833333	1.2042	59.9308	1.7021	4.36387	2.8938	84	1.445	1.7022	1.16667	1.3494	56.4841	2.70354	4.17286	0.221	106	1.15667	2.70341	1.44444	1.4138	54.917	0.947064	1.20436	0.8535	125	0.97875	0.947152
233	77	3	1	3		27.8	3	954	28	0.722222	1.1501	62.4455	4.35147	6.95422	4.1398	75	1.5925	4.35146	0.888889	1.0233	61.779	2.22916	2.9251	2.4249	103	1.1512	2.22919	1.05556	1.1492	60.8492	1.58634	2.09107	2.7937	109	1.08868	1.58633
234	77	3	1	2		22.6	1	2772	25	0.555556	0.7752	62.8736	3.62738	5.26946	2.2858	86	1.39537	3.62706	0.694444	0.8223	61.1189	3.09233	4.32403	3.1049	101	1.18417	3.09241	0.833333	1.0188	60.999	2.81554	3.29169	1.0653	98	1.22255	2.8157
235	75	3	1	3		32.7	4	528	29	0.694444	1.0676	61.7978	3.08955	7.62131	3.9459	78	1.53727	3.08985	0.944444	1.1626	59.1389	2.84774	5.79872	0.7984	96	1.231	2.84786	1.33333	1.3717	56.7436	3.55278	5.05713	0.4988	120	1.02875	3.5529
236	65	1	1	2		36.9	4	1188	26	0.805556	1.1793	60.3142	1.26698	2.97061	1.1976	83	1.464	1.26689	1.05556	1.3007	58.5212	1.36756	2.0449	2.9981	100	1.23222	1.36752	1.25	1.225	56.6327	1.76745	2.52822	0.9368	124	0.98	1.7674
237	67	1	1	1		35.8	4	2079	29	0.694444	1.1771	60.944	1.47481	4.92534	3.8905	72	1.695	1.47493	0.916667	1.1944	59.7084	1.19146	2.22197	1.1364	91	1.303	1.19142	1.05556	1.269	58.6876	1.45555	2.14202	1.8059	100	1.20222	1.45545
238	65	1	1	2		19.9	1	693	28	0.833333	1.1246	62.0854	3.12262	4.24013	1.0646	88	1.34952	3.12274	1.02778	1.1127	59.3935	2.42175	2.34908	0.0429	110	1.08264	2.42163	1.22222	1.1697	57.8022	1.85247	1.93401	0.5663	125	0.957	1.85261
239	81	3	0	4		20.9	1	1460	29	0.694444	1.0226	62.2524	3.45278	6.95058	1.044	81	1.4725	3.45311	0.888889	1.0408	58.3851	1.90813	2.75909	0.5141	102	1.17091	1.90811	1.08333	1.0843	56.7666	2.01874	3.25843	1.4815	120	1.00091	2.01872
240	78	3	1	4		16.7	1	0	24	0.805556	1.2091	57.9614	1.96413	5.05957	2.2437	80	1.501	1.96394	0.944444	1.1484	57.977	2.96963	3.63851	1.2467	98	1.216	2.96965	1.25	1.2639	54.7253	3.17727	4.21999	1.0977	118	1.01111	3.17733
241	69	1	1	3		22.2	1	2892	30	0.805556	1.1519	57.8322	3.1896	6.14035	4.1576	84	1.43	3.1893	1.05556	1.201	56.1523	1.5928	1.76983	2.6291	104	1.13778	1.59273	1.33333	1.3233	55.2897	1.49018	2.10871	0.5025	121	0.9925	1.4902
242	65	1	1	2		26	3	1386	30	0.916667	1.1798	57.8866	1.73915	2.59127	1.2999	92	1.287	1.73916	1.22222	1.244	56.3319	2.88406	3.24097	2.9717	119	1.01778	2.88425	1.5	1.3069	54.8063	1.76295	1.76659	0.8392	135	0.87125	1.76301
243	69	1	1	3		23	2	1386	28	0.861111	1.1548	57.6435	2.36862	4.25286	3.5846	89	1.341	2.36874	1.02778	1.2333	56.6667	3.11824	4.07541	1.1583	102	1.2	3.11805	1.25	1.2597	55.237	3.09498	3.51884	1.2392	119	1.00778	3.09497
244	69	1	1	1		27.4	3	2772	27	0.916667	1.1513	58.2803	2.76284	5.07839	1.1516	96	1.256	2.76264	1.19444	1.2847	55.8884	2.23949	2.85336	2.8506	113	1.07556	2.23962	1.41667	1.3122	54.7908	1.61384	1.98884	1.6129	129	0.92625	1.6138
245	75	3	1	3		22.6	1	1386	28	0.555556	0.9592	62.4434	7.9217	18.8954	5.7527	68	1.72656	7.92105	0.694444	0.9516	60.1043	4.81804	8.96575	9.3048	87	1.37024	4.8186	0.833333	0.9982	60.373	4.39023	7.82966	2.0876	99	1.19787	4.39027
246	75	3	1	3		24.8	2	1095	26	0.722222	0.8235	62.4276	3.0556	3.80008	1.2065	105	1.1402	3.05577	0.888889	0.8755	61.4868	3.03942	4.64148	1.9031	122	0.984915	3.03948	1.05556	0.9964	60.7155	1.52598	1.92224	1.4919	126	0.943934	1.52594
247	75	3	1	2		24.9	2	1790	27	0.777778	1.0101	60.623	4.2734	5.71813	1.7033	92	1.29864	4.27351	0.972222	1.0385	60.2115	1.95769	2.32298	1.7279	112	1.06815	1.95778	1.16667	1.0878	58.4328	1.87446	2.23231	0.9526	128	0.932419	1.87435
248	75	3	1	3		25.6	3	2932	29	0.944444	1.237	59.6591	2.21816	3.01547	2.0852	91	1.30977	2.21825	1.16667	1.2127	58.5622	2.31637	2.70584	0.331	115	1.03945	2.31631	1.38889	1.3131	57.3435	2.1291	2.2796	0.9158	126	0.94541	2.12909
249	65	1	1	0		24.9	2	693	26	0.805556	1.189	61.0434	2.40887	3.54764	2.5753	82	1.476	2.40872	1	1.189	59.1253	1.57124	3.03034	0.6154	101	1.189	1.5712	1.25	1.2986	57.4332	2.33347	2.59554	0.5038	115	1.03889	2.33341
250	66	1	1	2		25.2	3	1355	25	0.833333	1.2058	59.7789	2.05125	4.04608	0	84	1.447	2.05125	1.05556	1.2127	58.7041	1.38811	2.42385	0.4202	104	1.14889	1.38808	1.25	1.2922	57.5574	2.15969	2.60609	0	115	1.03375	2.15968
251	67	1	1	1		21.7	1	1708.5	26	0.861111	1.1909	59.6529	2.04642	3.91347	1.6261	86	1.383	2.04642	1.13889	1.2553	58.2661	1.52885	2.77657	1.4389	109	1.10222	1.52881	1.38889	1.3976	57.0186	1.48549	1.22065	0.2894	119	1.00625	1.4855
252	65	1	1	1		35.3	4	1548	28	0.805556	1.1168	57.6393	1.54628	3.26288	1.8751	88	1.38636	1.54621	0.944444	1.0801	57.5517	1.30612	1.78709	0.1871	106	1.14364	1.30617	1.16667	1.2613	55.704	2.36614	3.14125	3.0627	110	1.08111	2.36606
253	70	2	1	1		21.3	1	1188	30	0.722222	1.0919	58.629	2.8177	5.00043	0.4351	81	1.51182	2.81789	1.02778	1.2196	56.2734	1.63802	2.75014	1.7279	100	1.18667	1.63791	1.36111	1.3934	55.3114	1.46015	2.00863	1.6529	119	1.02375	1.46011
254	72	2	1	3		25.8	3	792	25	0.916667	1.1242	58.636	1.60369	3.44601	1.2624	98	1.22636	1.60366	1.19444	1.2351	56.4797	1.38123	1.41644	1.5678	119	1.034	1.38132	1.5	1.315	54.7529	2.89574	3.33444	1.1142	139	0.876667	2.89573
255	78	3	1	1		26.4	3	924	28	0.805556	1.0029	58.3668	3.98278	6.30804	8.7304	96	1.245	3.98246	1.44444	1.3632	56.4238	1.58384	0.767407	0	128	0.94375	1.58388	1.69444	1.4863	54.3974	1.17444	1.61883	4.1606	137	0.877143	1.17445
256	64	1	1	2		24.4	2	990	29	0.972222	1.1057	58.753	2.43239	2.79373	1.7596	106	1.13727	2.43247	1.30556	1.2069	55.8894	1.91562	2.79749	1.9258	126	0.924444	1.91555	1.66667	1.3313	53.9906	0.97726	1.71697	1.7153	148	0.79875	0.977308
257	72	2	0	3		28	3	495	24	0.916667	0.9931	57.6923	3.64068	4.82543	4.4617	113	1.08333	3.64066	0.944444	1.0921	57.783	2.39745	4.71454	4.5722	104	1.15636	2.39748	1.30556	1.1854	56.1674	4.37245	6.41938	3.8417	136	0.908	4.37212
258	72	2	0	3		25.3	3	1194	28	1.02778	1.2882	59.2199	2.76386	5.08326	2.5753	96	1.25333	2.76391	1.36111	1.3543	56.407	2.3028	3.36802	0	117	0.995	2.3028	1.44444	1.4408	55.7644	1.09242	2.36172	2.0029	123	0.9975	1.09246
259	71	2	1	3		28.8	3	792	28	0.833333	0.9596	62.3246	2.82615	4.22899	1.2489	104	1.15154	2.82621	1	0.9662	60.5096	2.09129	3.4064	2.3906	123	0.966154	2.09139	1.47222	1.0968	57.1812	1.37542	1.94749	0.625	155	0.745	1.37543
260	75	3	1	3		24.8	2	693	25	1.05556	1.2012	56.6784	2.93577	2.97856	5.6324	108	1.138	2.93555	1.30556	1.2055	56.799	2.3947	2.88826	1	130	0.923333	2.39467	1.75	1.4625	53.6752	1.79284	2.09575	2.2259	143	0.835714	1.79284
261	72	2	1	2		20.2	1	2879	25	0.972222	1.1783	59.0759	1.94556	2.8526	1.4014	98	1.212	1.94552	1.38889	1.3056	55.1862	1.84261	2.47091	0.2642	125	0.94	1.84261	2.27778	2.0546	55.4324	1.29289	1.97628	1.4815	137	0.902	1.29289
262	73	2	1	3		24.4	2	1155	29	1.02778	1.2035	59.2656	2.63086	4.21492	3.2993	102	1.171	2.63073	1.33333	1.277	56.6125	2.44995	3.41073	0.2677	123	0.957778	2.44997	1.47222	1.3342	56.6897	1.64941	1.51174	3.6165	135	0.90625	1.64942
263	71	2	1	1		26.4	3	813	27	1.30556	1.2533	58.2176	2.25045	2.73921	2.5247	125	0.96	2.25026	1.33333	1.3244	57.047	2.06861	2.61311	4.256	123	0.993333	2.0686	1.63889	1.3849	55.4734	1.67357	2.45812	2.3531	140	0.845	1.67363
264	72	2	1	3		22.9	1	165	29	1.05556	1.4224	57.6067	3.45608	6.7197	3.0175	89	1.3475	3.45602	1.36111	1.4739	56.0686	2.59864	3.26297	2.078	111	1.08286	2.59864	1.63889	1.6416	54.7421	1.34149	1.94951	1.8692	121	1.00167	1.34147
265	72	2	1	2		22.8	1	732	29	0.805556	1.1358	59.8968	2.75534	4.23345	0.9693	86	1.41	2.75511	1.16667	1.3106	58.7537	1.32703	2.12276	1.1919	106	1.12333	1.32704	1.38889	1.3403	56.9948	1.86817	2.48128	1.7911	123	0.965	1.86816
266	64	1	0	3		22.8	1	5691	30	1.36111	1.4241	55.675	2.02392	3.44912	0.5376	115	1.04625	2.02402	1.80556	1.625	54.6296	1.28303	1.64288	2.069	133	0.9	1.283	2.05556	1.6547	52.795	1.99672	2.11762	0.4376	150	0.805	1.99662
267	68	1	1	1		27.2	3	693	29	0.944444	1.2079	59.5778	1.32915	2.57848	1.1539	96	1.279	1.32916	1.47222	1.3802	55.0667	2.48723	2.55817	0	131	0.9375	2.4873	1.25	1.3281	57.5294	1.54299	1.61135	1.6484	111	1.0625	1.54293
268	75	3	1	2		28	3	2376	28	1.02778	1.2185	59.2315	3.32945	4.62541	2.2427	100	1.18556	3.32939	1.16667	1.2743	57.6806	2.31536	2.5844	1.6687	107	1.09222	2.31532	1.41667	1.3049	55.8504	2.58163	2.81359	1.6261	131	0.921111	2.58154
269	72	2	0	3		25.7	3	693	29	0.861111	1.2811	59.2233	2.49048	4.8052	3.2576	82	1.48778	2.49042	1.22222	1.401	57.1429	2.04302	2.90202	0.7605	107	1.14625	2.04307	1.41667	1.3866	56.0664	2.52536	3.14502	1.443	125	0.97875	2.52538
270	64	1	1	2		24.8	2	0	28	0.888889	1.1055	59.1374	3.09093	4.58086	1.2601	98	1.24364	3.09099	1.19444	1.1562	57.0248	1.89356	2.45507	0.7238	125	0.968	1.89363	1.61111	1.3614	54.4379	1.02484	1.5908	0.8708	145	0.845	1.02488
271	75	3	1	1		20.9	1	693	27	0.888889	1.1047	56.8398	2.76817	4.81951	4.6843	98	1.24273	2.76824	1.08333	1.1158	56.9903	1.89262	2.83487	1.4301	118	1.03	1.89258	1.52778	1.263	54.3011	1.97537	1.6112	2.6126	146	0.826667	1.97539
272	69	1	1	1		28.2	3	1190	25	0.861111	1.0975	59.0585	1.78175	2.98484	0.8749	94	1.27455	1.78174	1.27778	1.3033	56.9853	0.693265	1.36983	0.2535	117	1.02	0.693242	1.44444	1.3921	56.4202	1.93683	2.4968	0.5935	123	0.96375	1.93686
273	65	1	1	2		19.5	1	1485	29	0.972222	1.0535	58.2215	2.12897	2.58461	1.1091	110	1.08364	2.12896	1.5	1.2713	55.8997	2.48545	3.89251	0.2954	136	0.8475	2.48559	1.80556	1.3903	52.7597	0.91832	1.31919	2.4349	154	0.77	0.91832
274	85	3	1	1		20.7	1	0	21	0.861111	1.1952	57.9251	2.22761	3.71877	1.0327	88	1.388	2.22761	1.02778	1.11	56.9024	2.64858	5.47411	1.3766	112	1.08	2.64851	1.30556	1.294	56.0538	2.62432	3.95459	0.2554	119	0.991111	2.62437
275	81	3	1	3		25.5	3	924	29	0.611111	1.0767	63.4675	3.16305	6.114	9.685	67	1.76182	3.16319	0.777778	1.0779	60.3728	4.15	6.13588	0.4542	89	1.38583	4.15	1	1.179	57.9304	1.62926	2.78886	2.2427	102	1.179	1.62929
276	78	3	1	2		27.8	3	876	29	0.611111	0.8564	63.1304	2.53781	6.00725	1.2987	86	1.40133	2.53796	1.05556	1.045	57.3003	1.05509	1.50505	1.7911	122	0.99	1.05502	1.36111	1.1161	56.541	1.47086	1.36432	1.5425	149	0.82	1.47079
277	79	3	1	2		26.9	3	396	27	1.02778	1.2961	58.7665	1.73111	3.25287	1.2739	97	1.26111	1.731	1.33333	1.3363	57.4279	2.14398	3.19096	1.5504	124	1.00222	2.14402	1.58333	1.3834	55.6509	1.61226	2.53132	3.7979	135	0.87375	1.61222
278	71	2	1	2		23.7	2	1533	27	0.888889	1.1218	59.5087	2.44998	3.93741	1.0638	96	1.262	2.45002	1.33333	1.283	56.351	1.0708	0.737698	0.5277	123	0.962222	1.07086	1.5	1.3706	56.2244	1.08587	1.52425	2.4693	133	0.91375	1.08581
279	65	1	1	3		22.9	1	1644	30	0.833333	1.075	58.8443	2.56029	4.72144	4.5542	93	1.29	2.56038	1.19444	1.2076	56.7755	2.31749	2.5157	2.3149	117	1.011	2.31758	1.38889	1.2917	55.7945	1.52062	1.01551	0	132	0.93	1.52066
280	66	1	0	1		27.9	3	693	28	0.861111	1.0936	58.7688	3.02172	4.82773	1.9282	94	1.27	3.02174	1.22222	1.282	57.0975	1.14088	1.92635	1.7435	117	1.04889	1.14092	1.77778	1.5704	54.5283	1.80972	1.95715	2.8072	132	0.883333	1.80975
281	74	2	1	1		27.8	3	1533	30	1	1.13	59.7345	2.47159	3.53146	2.9617	106	1.13	2.47155	1.41667	1.3334	56.1753	0.829366	1.0672	2.3969	125	0.94125	0.829349	1.5	1.335	55.1966	1.77652	2.11227	1.3832	137	0.89	1.77656
282	76	3	1	2		24.3	2	1173	28	0.888889	1.0651	57.6631	2.86508	4.34056	2.174	99	1.19818	2.86513	1	1.0333	58.3065	4.5105	6.57285	1.3449	117	1.03333	4.51036	1.25	1.1625	56.129	2.49871	4.20104	0	131	0.93	2.4987
283	75	3	1	3		26.1	3	693	29	0.777778	1.0351	62.0539	2.11331	3.18642	0.9852	90	1.33083	2.11328	0.972222	1.046	61.6576	1.63025	2.12837	4.1549	110	1.07583	1.63033	1.30556	1.2037	58.4599	1.92808	2.47298	1.8112	133	0.922	1.92802
284	71	2	0	2		25.9	3	2772	30	0.916667	1.2619	57.7885	3.33779	6.00067	2.5533	88	1.37667	3.33754	1.19444	1.3363	57.095	1.2188	2.22191	0.6936	108	1.11875	1.21885	1.66667	1.6	54.1667	0.964394	1.39551	3.6368	126	0.96	0.964396
285	66	1	1	2		25.5	3	1946	30	0.805556	1.1326	59.175	1.659	4.52184	3.0574	84	1.406	1.65888	1.11111	1.11	59.1592	2.70268	4.10232	0.4444	117	0.999	2.7027	1.5	1.245	55.5556	0.803253	1.01988	0	143	0.83	0.803213
286	78	3	1	1		26.2	3	4158	25	1.11111	1.1273	57.9749	2.03148	2.73411	0	121	1.01455	2.0315	1.33333	1.2133	56.5934	2.45726	3.55607	1.7566	133	0.91	2.45722	1.47222	1.2825	55.3571	1.00431	1.13536	0.5698	141	0.871111	1.00434
287	69	1	1	2		21.2	1	792	26	1.05556	1.2092	57.808	2.97073	4.59694	2.7341	104	1.14556	2.97059	1.25	1.2278	55.6561	1.50075	2.07471	2.3227	120	0.982222	1.50074	1.38889	1.2145	55.0191	2.29429	1.80628	1.7972	137	0.874444	2.29421
288	70	2	1	1		26.2	3	2079	27	0.777778	1.0832	59.0731	2.29312	4.15231	1.8855	87	1.39273	2.29297	1.11111	1.0808	58.2243	1.45991	1.32488	0.4484	127	0.972727	1.45986	1.30556	1.2388	57.7283	1.26123	1.08872	2.4571	128	0.948889	1.26116
289	77	3	1	3		28.6	3	594	29	0.861111	1.1101	60.4372	2.79592	3.8291	4.0005	94	1.28909	2.79608	1.08333	1.0991	57.6165	1.75126	3.33967	4.3203	119	1.01455	1.75133	1.13889	1.2376	57.4642	2.12522	2.33641	3.057	112	1.08667	2.12522
290	75	3	1	1		30.8	4	495	26	0.777778	0.9988	60.4802	3.21804	4.83629	3.1696	94	1.28417	3.21793	1.11111	1.1567	59.4621	1.00284	1.58656	0.2158	118	1.041	1.00291	1.38889	1.2238	56.3682	0.992931	1.87003	1.4556	134	0.881111	0.992939
291	75	3	1	2		19.1	1	1053	27	0.694444	1.0087	61.331	6.15171	12.9153	0.135	83	1.4525	6.15223	1.36111	1.281	54.5455	1.16868	1.72847	1.3072	129	0.941111	1.16877	1.58333	1.4092	53.6116	0.600535	0.842728	1.5268	131	0.89	0.600587
292	76	3	1	1		28.4	3	693	24	0.5	0.8117	61.9302	3.3789	7.88549	10.9324	73	1.62333	3.37906	1	1.0718	58.3545	1.90045	3.4556	0.818	110	1.07182	1.90037	1.08333	1.1527	57.7068	0.751835	1.14943	2.4642	114	1.064	0.75188
293	74	2	1	3		29.5	3	744	26	0.916667	1.0274	55.0186	3.68714	2.70945	6.6634	108	1.12083	3.68686	1.05556	1.0424	55.6962	2.65125	2.83879	4.4798	122	0.9875	2.65119	1.16667	1.1328	55.8187	1.3389	1.75533	2.1506	124	0.971	1.33883
294	66	1	1	2		20.7	1	924	29	0.805556	1.0685	60.5209	1.8821	3.52919	4.9121	90	1.32636	1.88205	1.30556	1.2359	55.8685	1.72509	2.14199	3.399	125	0.946667	1.72499	1.52778	1.3444	54.9716	0.568209	1.26611	3.3061	139	0.88	0.568182
295	66	1	1	4		26.6	3	924	28	1.16667	1.2717	58.9195	0.967067	1.33351	2.5127	111	1.09	0.967057	1.55556	1.4078	55.8011	1.56267	1.79208	1.2579	134	0.905	1.56267	1.75	1.495	54.3478	1.37893	1.34026	1.476	138	0.854286	1.37897
296	65	1	1	2		21.6	1	924	28	1	1.2267	58.3333	2.36888	3.88492	0.9775	98	1.22667	2.36897	1.33333	1.32	55.6818	2.02015	2.44892	3.1841	118	0.99	2.0202	1.63889	1.4633	53.92	1.55132	2.51354	3.1749	133	0.892857	1.55126
297	71	2	1	2		24.4	2	855	30	0.888889	1.2365	57.5879	3.25834	4.44191	0.1885	86	1.39111	3.25816	1.36111	1.3169	57.2351	1.3426	1.94112	1.8642	122	0.9675	1.34268	1.55556	1.4097	56.1379	1.3445	2.87756	0	137	0.90625	1.34439
298	75	3	1	4		25	3	5544	29	1.16667	1.2872	57.7039	2.49138	2.82996	3.7388	107	1.10333	2.4913	1.44444	1.43	55.9343	1.23703	1.24432	1.7046	123	0.99	1.23712	1.75	1.4325	53.9267	0.780506	1.18476	2.284	146	0.818571	0.780477
299	65	1	1	1		28	3	3465	26	0.611111	0.9505	60.9298	4.56444	10.7557	1.0178	77	1.55538	4.56444	0.777778	1.0014	59.6117	4.39518	6.42894	2.7622	94	1.2875	4.3951	1.13889	1.1993	56.2203	1.20499	1.55069	2.8605	117	1.053	1.20499
300	76	3	1	3		25.7	3	1173	28	0.805556	1.0794	60.5156	3.11814	4.53668	2.0409	90	1.34	3.11781	1.08333	1.1592	57.6636	1.56374	2.20052	1.8238	114	1.07	1.56385	1.30556	1.2824	56.2217	2.18767	2.99724	0.2587	122	0.982222	2.18768
301	74	2	1	3		26.8	3	462	23	0.888889	1.0296	59.5683	3.826	5.97465	0.8937	104	1.15833	3.82582	1.13889	1.0737	58.4378	2.2656	2.77406	0.4274	129	0.942727	2.26564	1.30556	1.145	57.3546	1.44688	1.3617	1.5916	135	0.877	1.44682
302	72	2	1	1		26.1	3	798	28	1.02778	1.1295	58.5987	3.13772	4.46307	1.2121	108	1.099	3.13757	1.41667	1.1758	56.1446	1.70394	2.6658	0.2751	141	0.83	1.70387	1.80556	1.3542	53.8333	2.10813	3.46756	0.321	163	0.75	2.10819
303	73	2	1	1		24.8	2	2079	24	0.861111	1.1155	59.9298	1.78365	2.95696	0.8718	92	1.29545	1.78362	1	1.1118	59.1987	1.70732	1.88078	1.2097	110	1.11182	1.70733	1.33333	1.2889	55.5172	1.75825	2.0799	2.3531	122	0.966667	1.75828
304	67	1	1	3		25.4	3	1386	28	0.944444	1.1749	58.9228	2.30735	3.22456	0.1955	97	1.244	2.30751	1.22222	1.2562	56.2162	2.54442	3.72917	3.0078	117	1.02778	2.54456	1.55556	1.365	54.9858	2.26138	3.11699	0.6309	139	0.8775	2.26133
305	69	1	1	2		26.3	3	148.5	29	0.638889	0.9632	62.1939	4.57452	11.372	7.1599	80	1.50769	4.57423	0.75	0.8161	59.6209	3.67914	6.43818	1.7217	110	1.08813	3.67919	0.944444	0.9248	58.6017	5.57122	6.36876	2.8876	122	0.979231	5.57129
306	75	3	1	2		26	3	462	27	0.805556	1.0743	59.5774	3.43304	5.74194	2.6624	89	1.33364	3.43277	1.05556	1.1242	58.3099	2.34745	3.29429	0.2047	114	1.065	2.34742	1.27778	1.2678	57.4468	0.923427	1.16055	1.3245	119	0.992222	0.923428
307	75	3	1	1		23.5	2	693	23	0.888889	1.1257	60.5169	1.35826	2.6619	2.206	97	1.26636	1.35828	1.22222	1.2725	57.8442	2.19228	3.23714	0.2528	117	1.04111	2.19238	1.38889	1.3872	56.821	0.928136	1.70395	0.5814	122	0.99875	0.928185
308	69	1	0	2		28.1	3	1155	29	1.02778	1.2288	57.9926	2.05301	3.04142	0.6615	98	1.19556	2.05304	1.47222	1.3379	56.3961	1.28293	1.17278	3.3061	133	0.90875	1.283	1.63889	1.3533	54.8443	1.27135	1.87841	3.7598	135	0.825714	1.27136
309	72	2	1	3		25.2	3	1095	27	0.916667	1.0343	60.1182	2.89084	4.59744	0.9217	106	1.12833	2.89075	1.16667	1.1678	58.6414	5.38842	8.69693	0.2413	119	1.001	5.38813	1.36111	1.2371	56.9682	2.86171	3.18107	1.4105	133	0.908889	2.86178
310	72	2	1	1		25.7	3	4585	28	1	1.194	60.134	3.04749	3.99109	4.3172	101	1.194	3.04747	1.33333	1.3067	57.483	2.15112	3.06839	1.061	125	0.98	2.15121	1.63889	1.3931	56.3235	1.86007	2.07001	5.8841	142	0.85	1.86016
311	74	2	1	2		22.9	1	2226	20	0.75	0.995	59.799	2.35033	4.28168	2.2891	91	1.32667	2.35029	1.11111	1.1354	57.7402	1.37248	2.55818	2.4949	120	1.02182	1.37253	1.30556	1.2374	54.3962	4.52539	2.31101	0	128	0.947778	4.52527
312	66	1	1	1		26	3	2044	27	1.08333	1.196	60.5978	1.08692	1.72283	1.6223	107	1.104	1.08696	1.16667	1.1585	59.1138	1.74718	2.39826	2.4939	121	0.993	1.74717	1.44444	1.2968	56.6832	1.94896	2.55578	2.8988	135	0.897778	1.94901
313	79	3	1	3		28.2	3	198	25	0.944444	1.1333	60.5303	1.84638	2.84172	2.4646	102	1.2	1.84637	1.13889	1.1275	58.1818	2.47427	2.20103	3.5878	120	0.99	2.47423	1.47222	1.2121	56.6802	1.89901	1.85973	1.13	145	0.823333	1.89895
314	77	3	1	3		22.6	1	198	27	1.05556	1.2033	57.6316	2.00049	3.47466	1.25	106	1.14	2.00031	1.27778	1.2253	56.0834	3.12635	4.50918	3.7639	122	0.958889	3.12647	1.52778	1.396	54.1724	1.96819	1.84596	3.0305	132	0.91375	1.96819
315	67	1	1	2		30.1	4	6930	25	0.638889	0.8276	60.9367	3.22476	3.95066	5.414	93	1.29533	3.2248	1.19444	1.1741	57.5788	1.5123	1.3894	1.4493	124	0.983	1.51232	1.52778	1.2967	56.2592	0.91972	0.769652	0.8996	140	0.84875	0.919735
316	65	1	1	3		25	3	1155	27	1.30556	1.3317	58.2108	1.29697	1.19565	3.4586	115	1.02	1.29694	1.52778	1.4495	57.0487	1.85855	2.22371	3.3186	129	0.94875	1.85859	1.88889	1.6244	54.6512	1.50121	1.82979	3.5591	141	0.86	1.50116
317	71	2	1	3		22.3	1	693	29	0.944444	1.2051	58.3856	2.24952	4.79879	1.1364	95	1.276	2.24964	1.13889	1.2465	57.868	2.24262	3.25845	0.9685	110	1.09444	2.24271	1.52778	1.375	55.1389	1.11113	1.55426	0.6211	136	0.9	1.11111
318	64	1	1	2		30.5	4	2079	28	1.13889	1.2027	58.6174	1.4173	2.34538	1.8141	114	1.056	1.41729	1.36111	1.3781	56.6667	1.76338	2.91812	0.2853	117	1.0125	1.76332	1.52778	1.4056	55.5707	1.43791	1.4047	1.5175	132	0.92	1.43791
319	69	1	1	2		27.1	3	1120	25	1.05556	1.1263	59.044	2.0978	2.62381	2.2625	111	1.067	2.09775	1.25	1.1725	57.1429	1.70576	1.9488	2.2141	125	0.938	1.70576	1.41667	1.2325	56.5773	1.62556	1.82123	2.0379	135	0.87	1.62553
320	66	1	1	1		26.8	3	1152	24	1	1.1336	59.9038	3.53405	5.7589	0.1998	108	1.13364	3.53393	1.25	1.1638	56.928	1.31111	1.36067	1.7306	127	0.931	1.31112	1.58333	1.3282	55.4967	2.06048	1.92029	1.77	147	0.838889	2.06044
321	74	2	1	1		26.4	3	2079	25	1.05556	1.2118	57.8397	1.97879	3.01454	2.8515	106	1.148	1.97871	1.41667	1.36	55.8594	5.36242	8.62917	0.2946	127	0.96	5.36231	1.66667	1.4	54.1667	1.8823	2.064	1.2903	143	0.84	1.88231
322	69	1	1	3		30.4	4	2079	26	0.888889	1.0513	59.1084	3.08228	3.34149	2.259	102	1.18273	3.08223	1.08333	1.108	58.1333	1.56492	1.69868	0.2125	118	1.02273	1.56505	1.47222	1.199	56.2074	2.09583	2.75337	1.6621	146	0.814444	2.09581
323	66	1	1	2		26.9	3	1386	23	0.888889	1.1058	57.8778	1.4016	3.09082	5.8998	96	1.244	1.40158	1.27778	1.2281	56.4162	1.50733	1.11404	2.4162	123	0.961111	1.50733	1.5	1.3763	55.4496	1.05522	1.08116	2.1639	129	0.9175	1.05531
324	69	1	1	3		23.9	2	1782	27	1	1.239	58.5149	1.8209	2.98454	0.3884	98	1.239	1.82091	1.27778	1.2735	57.3021	1.56878	2.08841	0.7864	118	0.996667	1.5687	1.80556	1.5218	55.5932	0.830424	1.14924	1.5152	145	0.842857	0.830336
325	69	1	1	3		24.5	2	2079	29	1.05556	1.2655	59.0361	1.49444	3.63981	3.0093	102	1.19889	1.49439	1.25	1.2361	57.0787	3.17804	3.41634	0.7823	118	0.988889	3.17801	1.5	1.2733	55.2356	1.79475	1.99129	0	144	0.848889	1.79467
326	73	2	0	3		19.9	1	3051	29	1.02778	1.3734	58.2788	2.99203	5.589	4.8149	91	1.33625	2.99199	1.36111	1.5011	55.9585	5.21364	7.62458	2.3257	110	1.10286	5.21363	1.66667	1.6028	54.2461	1.10975	1.26682	1.9231	125	0.961667	1.10973
327	71	2	1	3		22.5	1	132	28	0.722222	1.1162	61.3529	4.67683	10.3276	0.607	80	1.54545	4.67712	1.16667	1.2804	57.8588	1.18365	1.22211	2.1766	107	1.0975	1.18363	1.38889	1.342	56.9211	1.36303	1.75682	1.3459	127	0.96625	1.36296
328	74	2	1	4		30.1	4	231	26	0.944444	1.2152	62.0035	1.5969	2.71775	0.6116	92	1.28667	1.597	0.972222	1.0942	61.2278	1.15932	1.29435	2.4693	106	1.12545	1.15935	1.08333	1.1603	60.2241	1.58718	2.13287	1.8605	112	1.071	1.5873
329	68	1	1	3		23.9	2	0	29	1	1.19	58.9076	2.65739	3.26087	0.4098	99	1.19	2.65738	1.19444	1.2528	58.3686	2.22205	3.20806	0.5102	114	1.04889	2.22205	1.63889	1.4118	55.3897	1.1489	1.85991	0.6494	139	0.861429	1.14896
330	79	3	1	4		24.3	2	594	25	0.833333	0.9577	60.6426	2.03231	3.90138	0.1702	106	1.14923	2.03243	1.13889	1.1024	58.4711	1.51836	1.74411	1.1249	123	0.968	1.51828	1.52778	1.2948	55.0147	1.14243	1.55777	0.8759	140	0.8475	1.14247
331	73	2	1	1		22.9	1	1386	27	1.05556	1.1949	56.1837	3.10584	7.26047	0.8032	106	1.132	3.10572	1.11111	1.199	56.866	1.78712	3.20525	1.3579	113	1.07909	1.78713	1.36111	1.287	54.9941	2.39668	2.09968	3.0851	127	0.945556	2.39672
332	68	1	1	3		24.6	2	5544	28	0.888889	1.1038	58.0527	3.41346	4.84181	5.9317	96	1.24182	3.41334	1.19444	1.2276	56.6486	2.0397	1.61734	1.81	118	1.02778	2.03978	1.55556	1.3412	55.0258	1.19512	0.903031	0.2861	143	0.862222	1.19505
333	72	2	0	1		26.9	3	396	28	0.833333	1.0992	60.0965	2.67449	3.69306	0.8599	93	1.31909	2.67452	1.02778	1.1254	57.9909	1.92655	2.07653	0.9911	110	1.095	1.92649	1.52778	1.375	54.7222	1.24224	1.51529	0	133	0.9	1.24226
334	74	2	0	3		26.9	3	1413	27	0.888889	1.1135	57.91	2.04491	3.15541	2.4434	95	1.25273	2.04485	1.05556	1.1812	57.9982	2.97609	4.90412	2.3135	106	1.119	2.97602	1.52778	1.4776	56.7208	0.910518	1.74486	4.6656	125	0.967143	0.910549
335	76	3	1	1		20.8	1	2079	27	0.888889	1	59.6296	3.43311	4.616	2.2242	107	1.125	3.43308	1.36111	1.2386	55.7998	1.37055	1.40807	1.6714	131	0.91	1.37057	1.61111	1.3251	53.4954	1.17717	1.3218	0	146	0.8225	1.1772
336	77	3	1	2		30.2	4	462	26	0.777778	0.991	59.7122	3.36761	5.22741	0	93	1.27417	3.36742	0.972222	1.0686	58.5608	1.19282	1.9636	0.8016	108	1.09909	1.1929	1.13889	1.1306	57.1429	2.47091	2.24997	0.8584	123	0.992727	2.47083
337	73	2	1	2		23.5	2	1386	27	0.888889	1.0859	58.663	2.13552	3.43283	3.0153	101	1.22167	2.1354	1.19444	1.213	57.0022	2.54713	3.6467	1.1403	116	1.01556	2.54714	1.61111	1.4057	54.4413	1.59528	2.42996	0.939	138	0.8725	1.59535
338	71	2	1	3		21.2	1	594	28	0.861111	1.0811	61.9841	2.50413	4.70701	3.7388	96	1.25545	2.50422	1.25	1.2806	56.9414	1.13746	2.61795	0.5051	119	1.02444	1.13754	1.63889	1.4516	54.6774	1.5803	2.15446	0.3101	136	0.885714	1.58032
339	72	2	1	1		26.5	3	1386	25	0.972222	1.1472	58.4746	2.42677	5.51504	3.2109	102	1.18	2.42675	1.11111	1.1212	57.5676	1.36628	2.15364	1.7131	121	1.00909	1.36628	1.55556	1.4019	55.3398	2.03385	2.77558	0.6231	134	0.90125	2.03369
340	74	2	1	2		21.1	1	2772	28	1.19444	1.2489	55.898	2.25921	2.68167	0	116	1.04556	2.25933	1.58333	1.3933	53.6932	1.27046	1.23181	0.9245	138	0.88	1.27049	1.02778	1.1922	56.9828	3.85541	5.79122	0.8048	106	1.16	3.85529
341	73	2	1	3		26.3	3	1095	27	0.944444	1.1702	59.9677	3.00776	3.50189	0.8097	96	1.239	3.00801	1.11111	1.2494	58.2016	1.92624	3.35042	1.9376	109	1.12444	1.92624	1.63889	1.5218	55.5385	1.21146	0.891094	3.1637	132	0.928571	1.21139
342	81	3	0	2		22.5	1	2079	30	1.08333	1.3704	58.2016	2.85022	4.29009	0.2367	94	1.265	2.85024	1.27778	1.3305	57.383	1.39487	1.68726	2.7129	117	1.04125	1.39483	1.80556	1.5941	55.3398	0.79276	1.1545	3.2088	137	0.882857	0.792715
343	71	2	1	1		26.5	3	1386	22	0.722222	1.0298	63.121	1.47266	3.77133	0.1476	86	1.42583	1.47278	1.05556	1.1896	60.9583	1.19385	2.08159	2.7652	106	1.127	1.19376	1.38889	1.4132	58.231	1.82222	1.87134	1.7805	117	1.0175	1.82216
344	71	2	1	1		27.2	3	1392	27	0.916667	1.0667	59.6094	1.23029	2.88562	0.1936	102	1.16364	1.23031	1.16667	1.1527	58.0972	1.18036	2.20424	0.722	123	0.988	1.18035	1.44444	1.2743	56.4232	2.25291	3.2118	1.4556	136	0.882222	2.25297
345	67	1	1	1		21.8	1	1293	28	1.02778	1.2128	57.4388	3.5056	6.12948	0.396	101	1.18	3.50556	1.38889	1.284	56.0096	1.84635	3.23552	2.6956	129	0.924444	1.84643	1.80556	1.3835	53.6705	1.59013	2.36368	4.4758	160	0.76625	1.59002
346	76	3	1	3		21.5	1	792	27	0.861111	1.0545	57.8322	2.96204	4.15893	1.303	96	1.22455	2.96213	1.08333	1.0567	57.0363	4.03877	4.43998	1.5301	121	0.975455	4.03876	1.41667	1.2419	54.7529	0.760539	0.860959	0	136	0.876667	0.760456
347	76	3	1	1		26.5	3	1110	30	0.805556	1.0311	59.6591	1.99888	2.17637	1.4412	92	1.28	1.99876	1	1.0982	58.9404	2.38773	3.55088	1.9961	110	1.09818	2.38778	1.22222	1.1904	58.0082	0.940983	1.76647	3.8374	120	0.974	0.940981
348	68	1	1	3		23.1	2	1386	29	0.972222	1.2412	57.5283	3.15479	4.78582	3.1749	94	1.27667	3.15484	1.27778	1.292	56.4835	1.08781	2.27713	0.7605	122	1.01111	1.08786	1.58333	1.4112	54.6985	1.72332	1.51595	0.3101	136	0.89125	1.72345
349	65	1	1	3		26	3	2940	26	0.75	1.0725	59.5677	3.19769	4.28403	4.0102	84	1.43	3.19765	1.41667	1.3334	56.1753	0.829366	1.38958	0.8054	129	0.94125	0.829349	1.80556	1.4754	53.3217	1.26076	0.92814	0.982	150	0.817143	1.26068
350	65	1	1	2		31	4	2772	27	1.25	1.3347	56.6077	2.01244	3.44476	3.9125	113	1.06778	2.01239	1.5	1.3275	55.6497	2.70949	3.45069	0	139	0.885	2.70951	1.94444	1.4806	52.9081	1.09394	0.853934	2.8171	160	0.761429	1.09399
351	71	2	0	3		26.4	3	297	25	0.944444	1.2225	59.3133	1.21393	1.91036	0.4228	94	1.29444	1.21392	1.16667	1.2535	57.6008	0.889615	0.983667	0.9709	113	1.07444	0.889589	1.63889	1.5171	56.3272	0.976037	0.621192	6.1663	133	0.925714	0.976012
352	69	1	1	3		25.7	3	1293	27	0.805556	1.0338	61.8182	2.34503	2.74951	0.3396	94	1.28333	2.34487	1.16667	1.1375	58.4615	1.31747	1.87388	0.7435	123	0.975	1.31746	1.55556	1.3669	56.0455	2.2357	2.63893	0.6494	139	0.87875	2.2356
353	69	1	1	3		28.4	3	33	25	0.777778	1.0487	59.3325	5.3981	9.99486	6.7583	90	1.34833	5.39792	1.30556	1.2635	57.6349	0.81188	1.78781	1.9371	127	0.967778	0.811833	1.41667	1.3317	55.8511	1.30287	1.26604	0	131	0.94	1.30292
354	72	2	0	3		21.7	1	4158	28	1.05556	1.2901	58.5455	4.39406	9.35939	0.2195	100	1.22222	4.39383	1.38889	1.4063	57.1605	3.68711	5.63081	3.3998	121	1.0125	3.68721	1.75	1.575	54.4444	2.93978	2.99939	1.3889	132	0.9	2.93972
355	72	2	0	3		21.5	1	3096	28	0.861111	1.1238	59.3103	2.78919	4.0745	1.377	90	1.305	2.78931	1.08333	1.2422	57.8488	2.25172	3.04898	2.0965	106	1.14667	2.25173	1.63889	1.5195	55.0077	1.88708	2.38021	0.3419	131	0.927143	1.88713
356	69	1	1	1		22.2	1	1386	28	0.666667	1.0233	61.8893	1.51635	3.84638	0.1423	78	1.535	1.5162	0.944444	1.1447	58.0033	1.32003	1.55164	2.5318	98	1.212	1.32013	1.33333	1.315	55.8935	1.23536	0.591661	2.5775	123	0.98625	1.23534
357	79	3	1	1		27.3	3	720	27	0.75	1.0671	59.7444	5.4035	8.9995	0.318	84	1.42273	5.4038	0.944444	1.1286	58.5774	2.31447	3.66148	0.9149	100	1.195	2.31453	1.13889	1.1548	57.9882	1.71959	2.28788	0.4264	121	1.014	1.71949
358	72	2	1	2		27.8	3	1386	25	0.805556	1.108	60.4759	3.48509	5.26772	7.2554	89	1.37545	3.48485	1	1.144	58.3916	2.00096	2.63086	0.8439	104	1.144	2.00097	1.19444	1.2316	57.2198	1.06668	1.42695	0.9029	117	1.03111	1.06676
359	74	2	1	3		22.7	1	954	28	0.722222	1.0998	62.3881	2.82917	4.78425	8.9522	78	1.52273	2.82937	0.916667	1.1385	59.5813	1.60231	2.48937	4.86	96	1.242	1.60223	1.11111	1.1444	57.4581	1.30916	1.24578	0.6205	118	1.03	1.30913
360	74	2	1	3		25.4	3	992	23	0.944444	1.1919	59.1918	1.93436	2.00602	0	98	1.262	1.93448	1.19444	1.2542	56.8254	1.95683	2.87371	0.22	117	1.05	1.95696	1.38889	1.2377	55.985	2.14513	2.84844	2.5176	133	0.891111	2.14522
361	74	2	1	3		22.9	1	1668	25	0.861111	1.0897	58.7644	0.850037	2.74129	3.1861	96	1.26545	0.850011	1.13889	1.1742	57.42	1.33347	1.3032	0.6857	118	1.031	1.33344	1.41667	1.3759	56.3707	2.14981	2.6237	0.5882	124	0.97125	2.14972
362	74	2	1	3		24.8	2	1533	29	0.861111	1.1429	59.863	0.855525	2.06004	0.5133	92	1.32727	0.855479	1.08333	1.1689	57.924	1.68097	3.38737	0	112	1.079	1.68103	1.36111	1.3339	56.3776	1.02039	1.93286	1.0444	124	0.98	1.02041
363	70	2	1	3		28.9	3	4758	30	1	1.2244	58.8929	2.11271	2.82377	0.999	98	1.22444	2.1126	1.55556	1.4292	55.2381	1.995	1.97273	2.7737	132	0.91875	1.99495	1.75	1.3956	54.232	1.36642	1.52899	0.3431	152	0.7975	1.36643
364	73	2	1	1		26.2	3	693	28	1	1.3067	58.5884	4.38884	6.13364	2.0748	94	1.30667	4.38894	1.33333	1.2104	56.0588	1.53852	1.31469	1.6854	127	0.907778	1.53853	1.63889	1.3603	54.2169	2.33311	2.06209	0.3295	144	0.83	2.33312
365	70	2	1	2		24.6	2	1965	29	0.888889	1.0723	59.5328	2.03892	4.10312	1.895	101	1.20636	2.03885	1.02778	1.1316	58.5831	1.03161	1.57383	0.2195	108	1.101	1.03159	1.5	1.3631	55.5708	0.659709	0.899753	0.9245	133	0.90875	0.659674
366	69	1	1	1		25.1	3	2772	24	1.02778	1.2313	58.5142	1.82113	3.45626	1.6228	102	1.198	1.82115	1.47222	1.447	56.8314	0.712089	1.1242	2.8904	121	0.982857	0.712061	2	1.6033	54.0541	1.51363	1.37899	3.9917	148	0.801667	1.51354
367	71	2	1	3		25.9	3	1386	29	1.05556	1.2479	58.5526	1.11211	2.24533	2.7588	101	1.18222	1.11205	1.25	1.2375	57.5758	1.06475	2.83626	0.2372	123	0.99	1.06474	1.66667	1.4976	54.213	1.38602	1.90028	1.0471	135	0.898571	1.38598
368	77	3	0	4		21.8	1	2346	26	0.805556	1.0611	62.8019	2.29123	3.26264	5.3257	92	1.31727	2.29099	1.08333	1.1202	62.089	1.62969	2.67568	5.6132	115	1.034	1.62982	1.52778	1.4252	58.4992	1.59148	0.845994	5.6798	127	0.932857	1.59147
369	69	1	1	3		20.7	1	693	24	0.75	1.0718	61.9593	4.77829	6.20762	2.1979	84	1.42909	4.7782	1.16667	1.2756	58.8415	1.43002	1.79142	0.9926	112	1.09333	1.43	1.5	1.4156	56.5563	2.85006	2.78696	1.8462	125	0.94375	2.84999
370	66	1	1	3		26.8	3	0	24	0.75	1.0773	58.6076	4.66799	7.34137	1.4245	84	1.43636	4.66812	1.38889	1.2454	54.7708	1.89555	3.03629	2.778	133	0.896667	1.89555	1.55556	1.3669	53.6273	2.63458	1.96411	1.105	139	0.87875	2.63446
371	70	2	0	3		25	3	4998	27	1.11111	1.2185	58.5613	2.81874	3.39405	3.4636	109	1.09667	2.81873	1.41667	1.4167	56.625	1.8708	1.51347	5.6037	123	1	1.87083	1.69444	1.5347	55.0473	2.42297	3.28263	3.1091	134	0.905714	2.42307
372	75	3	0	3		24.6	2	6384	28	1.02778	1.2505	57.4429	2.62781	3.61872	1.0788	98	1.21667	2.62785	1.33333	1.2682	55.9579	0.919811	1.84138	0	125	0.951111	0.919861	1.80556	1.4651	53.5211	1.21971	1.36096	1.1429	146	0.811429	1.21975
373	73	2	1	1		28.9	3	1155	25	0.833333	1.0208	61.3605	3.11736	5.14647	0.5268	97	1.225	3.1174	1.25	1.1863	58.6934	1.52333	1.53339	0	128	0.949	1.52338	1.52778	1.2715	56.3418	1.9439	2.28285	1.2308	146	0.832222	1.94395
374	74	2	1	1		25.1	3	3465	26	0.916667	1.1403	56.0289	3.79117	6.58446	5.3323	96	1.244	3.79094	1.36111	1.2689	55.1847	0.982772	1.50676	2.1506	131	0.932222	0.982862	1.52778	1.3177	53.1884	0.766857	1.98032	1.6621	140	0.8625	0.766884
375	70	2	1	1		23.8	2	1386	27	0.777778	1.0163	61.2245	1.50922	2.49492	0.7605	93	1.30667	1.5092	1.38889	1.2685	56.326	1.45985	1.89202	1.6854	129	0.913333	1.45985	1.63889	1.3029	54.0881	2.17878	1.84884	2.4265	147	0.795	2.17868
376	70	2	0	5		25.7	3	2772	28	0.944444	1.2918	58.3266	3.40782	5.87159	0.5831	88	1.36778	3.40799	1.36111	1.3917	55.7457	1.60335	2.19694	1.6714	117	1.0225	1.60329	1.88889	1.6465	54.1109	0.788371	1.26998	0	140	0.871667	0.788357
377	79	3	1	1		32.6	4	6590	26	0.722222	1.0485	58.2968	4.75233	9.68355	3.6701	81	1.45182	4.75233	0.944444	1.1196	57.6687	2.7712	4.00044	1.8282	104	1.18545	2.77137	1.30556	1.2853	54.7404	1.73386	2.0093	1.4852	121	0.984444	1.73389
378	73	2	1	1		32	4	924	21	0.944444	1.1824	57.0288	1.58944	3.1563	1.4982	96	1.252	1.58944	1.22222	1.2752	55.4846	2.99694	3.74644	1.4458	115	1.04333	2.99707	1.44444	1.3668	54.6896	2.74244	2.99764	0.8708	129	0.94625	2.74248
379	69	1	1	1		25.1	3	693	25	0.861111	1.1754	55.8242	3.14682	5.98432	5.4528	88	1.365	3.14677	1.30556	1.3578	55.2885	3.33092	5.64765	1.2005	118	1.04	3.33087	1.47222	1.2937	54.1963	1.55174	2.24812	3.2435	135	0.87875	1.55174
380	76	3	0	2		22.7	1	1484	27	0.833333	1.2183	59.5075	2.09259	3.36092	0.3373	84	1.462	2.09262	1.08333	1.2434	58.2769	1.2843	2.35067	0.2094	106	1.14778	1.28427	1.52778	1.5562	55.54	1.33057	2.12099	1.2539	120	1.01857	1.33055
381	68	1	1	4		24.8	2	3492	30	0.777778	1.0507	60.3634	3.16369	5.20829	0	88	1.35091	3.16357	1.25	1.1988	57.1429	1.77261	2.32172	2.7129	125	0.959	1.77268	1.63889	1.3152	54.3614	1.84301	1.82519	1.227	150	0.8025	1.84302
382	68	1	1	1		26.8	3	1866	28	0.916667	1.2173	59.1867	3.24426	5.02343	3.2671	92	1.328	3.24408	1.25	1.4047	56.5072	1.83117	2.93467	1.3606	110	1.12375	1.83115	1.44444	1.4336	55.1637	2.65374	3.59711	1.1173	125	0.9925	2.65382
383	74	2	0	5		23.5	2	4305	29	1.11111	1.3792	59.3152	1.30139	2.22034	0.2472	96	1.24125	1.30139	1.47222	1.4869	56.5771	1.40022	1.74929	0	119	1.01	1.40021	1.72222	1.5598	55.3628	1.42828	1.15402	0	134	0.905714	1.42829
384	65	1	1	1		21.7	1	2346	28	1	1.172	59.1297	1.25401	2.14596	1.0384	101	1.172	1.254	1.19444	1.2661	57.4423	1.33411	1.91479	2.2417	115	1.06	1.33416	1.55556	1.3339	54.6647	2.95889	3.35299	2.2765	141	0.8575	2.95886
385	66	1	1	2		31.3	4	2799	25	1.08333	1.235	59.2593	1.37145	2.52956	2.5533	107	1.14	1.37147	1.19444	1.2037	57.9934	2.28094	2.94327	0.2367	117	1.00778	2.28094	1.33333	1.3367	57.4813	1.63523	2.45071	0.7802	121	1.0025	1.63527
386	66	1	1	2		24.4	2	346.5	22	1.11111	1.2716	57.3786	1.70387	3.67419	1.1455	105	1.14444	1.70388	1.44444	1.4065	54.8139	1.61867	1.26975	0.8559	123	0.97375	1.61868	1.61111	1.4581	53.7293	1.74701	1.84666	0.2981	134	0.905	1.74711
387	78	3	0	1		24.9	2	1386	28	0.916667	1.1583	59.7842	2.14158	3.05649	0.3571	96	1.26364	2.14142	1.27778	1.3992	57.4201	1.11844	2.20933	2.3842	110	1.095	1.11849	1.69444	1.5956	54.8673	1.13328	1.35855	1.3245	127	0.941667	1.1333
388	70	2	1	2		25.2	3	3039	30	0.972222	1.0712	57.4257	1.88867	2.88442	2.8655	108	1.10182	1.8887	1.13889	1.1285	56.5138	1.69175	2.26352	2.0878	123	0.990909	1.69166	1.55556	1.3397	53.1205	1.47304	1.82265	1.0929	139	0.86125	1.47299
389	82	3	0	5		22.5	1	5838	26	1.25	1.3444	54.8554	3.59064	4.93662	5.4067	113	1.07556	3.59053	1.55556	1.4667	53.1818	1.94039	2.1152	3.6248	126	0.942857	1.94034	2.11111	1.7382	52.0243	0.905312	0.716396	0.4228	143	0.823333	0.905291
390	65	1	1	3		20.7	1	4092	30	0.916667	1.3017	60.3873	3.67624	6.61099	0.5947	84	1.42	3.67616	1.30556	1.3839	58.6085	0.943421	1.58168	0.8511	113	1.06	0.943396	1.61111	1.4937	55.9322	2.92354	3.75383	1.4085	131	0.927143	2.92352
391	71	2	1	0		26.6	3	924	24	0.777778	0.9758	62.1704	3.02503	4.18495	5.2103	96	1.25462	3.02487	0.944444	1.0916	61.5717	1.88421	3.43469	3.1397	104	1.15583	1.88423	1.16667	1.2028	58.9719	1.18406	1.01743	0.8511	118	1.031	1.18395
392	69	1	1	2		22.4	1	1386	28	1.08333	1.3746	57.5306	3.22689	5.31039	0.8282	94	1.26889	3.22689	1.5	1.4156	55.3642	1.29104	1.49772	0	124	0.94375	1.29097	1.66667	1.3979	53.5022	2.18535	3.42584	1.9418	144	0.83875	2.18523
393	73	2	0	3		24.1	2	1095	27	1	1.228	60.2606	3.74593	6.11975	0.8163	96	1.228	3.74593	1.11111	1.0903	57.4522	0.944685	1.727	0	126	0.98125	0.944739	1.88889	1.6541	55.6281	1.03175	1.58301	0.367	135	0.875714	1.03174
394	73	2	1	3		22.9	1	693	28	1	1.1	59.5041	1.28564	3.67941	0	108	1.1	1.28565	1.25	1.1375	57.3626	2.73626	4.18391	1.0363	129	0.91	2.73624	1.55556	1.2462	55.7559	2.15764	2.23689	1.8634	151	0.801111	2.15761
395	65	1	1	3		21.9	1	924	28	0.861111	1.2185	60.3534	4.13582	7.56395	2.9853	88	1.415	4.13594	1.11111	1.2189	58.7967	1.63324	2.43517	1.1124	110	1.097	1.63322	1.44444	1.3415	56.1238	3.62893	3.5003	0	129	0.92875	3.62893
396	65	1	1	2		32.8	4	792	26	0.805556	1.2333	59.5036	2.95681	7.4572	9.644	80	1.531	2.95662	1.16667	1.3119	58.6957	2.10084	2.12486	3.9029	107	1.12444	2.10082	1.44444	1.4463	56.0549	1.16437	1.39256	2.5901	121	1.00125	1.16447
397	76	3	1	1		27.6	3	1053	24	0.888889	0.9757	58.7947	2.05758	3.80987	0.5089	112	1.09769	2.05745	1.25	1.1513	57.0033	1.7807	2.63143	2.4939	131	0.921	1.78081	1.52778	1.2256	54.5706	1.14211	1.43979	2.1859	150	0.802222	1.14213
398	69	1	1	3		23.8	2	990	27	1.13889	1.2118	56.7669	1.79312	2.75178	3.3152	115	1.064	1.79312	1.41667	1.2829	54.3558	1.5713	2.0846	2.725	133	0.905556	1.57132	1.69444	1.3111	51.8578	1.82053	1.50527	5.2079	156	0.77375	1.82059
399	67	1	1	3		20.1	1	2772	29	0.833333	1.1692	59.5866	1.85989	4.51561	4.879	86	1.403	1.86001	1.05556	1.1917	58.1931	1.21779	2.1805	0.6376	108	1.129	1.21769	1.36111	1.3475	55.303	1.42847	2.16806	3.3209	123	0.99	1.4285
400	68	1	1	3		24.9	2	1800	29	0.833333	1.21	59.022	3.28547	4.54932	2.8988	82	1.452	3.28564	1.33333	1.4067	57.2275	1.05966	2.61203	1.3755	115	1.055	1.05975	1.86111	1.5687	53.8983	1.37693	0.918211	0.7326	144	0.842857	1.37696
401	66	1	1	3		23.2	2	792	28	0.722222	1.0262	62.5806	5.66999	10.4267	0.4713	85	1.42083	5.67037	1.30556	1.2882	56.7568	1.4333	2.49168	0	121	0.986667	1.43332	1.61111	1.4017	54.023	1.72409	1.30889	0.627	137	0.87	1.72414
402	77	3	0	2		24	2	3252	29	1.08333	1.2218	55.5665	1.43441	4.06864	5.4683	104	1.12778	1.4345	1.30556	1.2983	54.7486	0.836175	1.7458	3.0078	121	0.994444	0.836125	1.83333	1.506	52.6957	1.998	2.62849	0.3683	141	0.821429	1.99811
403	75	3	1	2		23.2	2	2079	25	0.916667	1.0374	57.4374	2.71961	4.60641	3.7009	105	1.13167	2.71961	1.36111	1.2128	54.6577	2.62961	3.75391	2.2529	135	0.891	2.62971	1.69444	1.3704	53.323	1.89915	2.37909	2.6847	150	0.80875	1.89926
404	65	1	1	1		23.2	2	506.5	22	0.833333	1.0583	58.2677	2.9462	5.33589	3.6834	94	1.27	2.94619	1.25	1.2139	55.1487	1.32445	1.93241	3.7388	122	0.971111	1.32447	1.58333	1.3755	53.3813	1.21242	1.60543	2.1842	139	0.86875	1.2124
405	72	2	1	1		23.1	2	2982	25	0.833333	1.0439	60.4499	5.0382	6.07164	0	96	1.25273	5.03819	0.972222	1.0739	59.7531	2.84617	4.45651	2.2752	110	1.10455	2.84636	1.5	1.3688	57.1233	1.71095	1.62281	2.8348	129	0.9125	1.71096
406	68	1	1	2		28.4	3	1277.5	22	0.666667	0.8698	60.9607	3.25041	5.80325	1.185	92	1.30467	3.25029	1.08333	1.0373	58.3116	1.81518	2.19545	1.0493	127	0.9575	1.8152	1.52778	1.2545	56.157	2.53156	3.29897	0.9217	146	0.821111	2.53157
407	69	1	1	2		24.1	2	924	29	0.888889	1.1333	56.9412	3.66635	5.04117	4.2272	94	1.275	3.66619	1.25	1.2542	54.8173	3.57808	4.94005	0.9852	120	1.00333	3.57818	1.55556	1.3494	53.7464	3.09068	2.4504	0.311	137	0.8675	3.09043
408	68	1	1	1		28.7	3	4158	23	0.972222	1.1453	58.5739	1.73134	4.31899	1.8615	102	1.178	1.73142	1.33333	1.2904	57.2905	1.59905	2.34349	0.2692	127	0.967778	1.59913	1.58333	1.3735	57.0605	1.25615	1.51769	1.0017	140	0.8675	1.25617
409	68	1	1	2		23.2	2	2079	26	0.722222	1.1306	59.5238	3.08593	7.36899	1.283	78	1.56545	3.08602	1.22222	1.2182	56.9677	1.2513	1.60828	0.7001	120	0.996667	1.25139	1.66667	1.4458	54.611	1.70497	2.03439	3.1253	140	0.8675	1.70492
410	70	2	0	3		25.4	3	2772	27	1.11111	1.2617	57.7299	1.76673	3.3778	0.8316	108	1.13556	1.76668	1.33333	1.3274	55.9152	2.06996	3.03978	0.5051	123	0.995556	2.07	1.58333	1.4567	53.4161	1.29907	1.55945	2.9501	130	0.92	1.29916
411	79	3	0	3		24.4	2	3492	28	0.916667	1.2619	58.0307	4.03743	6.21016	0.3472	90	1.37667	4.03713	1.16667	1.3235	57.7865	2.56542	3.37449	1.4019	108	1.13444	2.56529	1.41667	1.3795	56.3543	2.2928	2.41969	1.1696	125	0.97375	2.29276
412	80	3	1	1		19	1	792	28	0.916667	1.0767	59.5201	2.21908	3.8214	6.1187	103	1.17455	2.21908	1.16667	1.1363	56.9815	1.04708	1.61807	1.8913	122	0.974	1.04703	1.36111	1.1937	54.8461	2.28332	2.99037	2.2473	137	0.877	2.28335
413	78	3	1	1		23	2	2097	23	1.05556	1.2374	57.5355	1.38011	2.33352	1.8019	100	1.17222	1.38012	1.27778	1.2962	55.7503	0.819697	1.49147	1.7479	121	1.01444	0.81964	1.58333	1.4589	53.3333	0.693379	1.19794	3.8409	132	0.921429	0.693354
414	65	1	1	3		23.3	2	1293	29	1.05556	1.2202	56.3149	2.79524	3.76277	1.7983	104	1.156	2.79507	1.44444	1.2872	54.8628	2.39181	2.90671	2.4558	134	0.891111	2.39194	1.75	1.3978	53.0516	2.68797	2.65534	1.6529	149	0.79875	2.68788
415	65	1	1	3		24	2	1524	24	0.888889	1.0141	58.802	2.35903	3.36264	1.0582	107	1.14083	2.35906	1.5	1.3163	54.8433	2.11285	2.12587	0.2805	135	0.8775	2.11288	1.72222	1.339	53.0547	1.79024	2.25993	0.3431	156	0.7775	1.79028
416	64	1	1	1		27.8	3	1386	27	0.888889	1.1103	59.607	3.06203	3.38299	7.0925	95	1.24909	3.06196	1.27778	1.3218	57.2503	3.19363	4.64172	4.1031	118	1.03444	3.19357	1.55556	1.3708	55.461	1.83317	2.61878	4.8949	137	0.88125	1.83303
417	70	2	1	1		29.6	3	1560	24	1	1.135	57.9736	2.37233	3.60181	2.3167	104	1.135	2.37232	1.19444	1.1878	56.648	1.71638	1.86079	3.31	120	0.994444	1.71646	1.5	1.3106	54.0773	2.85774	3.89535	2.5238	135	0.87375	2.85765
418	69	1	1	1		30.1	4	693	27	0.777778	0.9668	59.7772	2.19494	3.30594	1.8634	98	1.24308	2.19482	1.02778	1.0269	58.5488	1.55366	2.03283	1.2	120	0.999167	1.55362	1.5	1.2683	55.8476	1.13041	1.64054	1.77	145	0.845556	1.1304
419	70	2	1	1		20.9	1	730	29	0.888889	1.136	59.0767	3.14558	4.68188	3.5591	94	1.278	3.1455	1.19444	1.1918	57.0156	1.22998	2.0989	1.4085	118	0.997778	1.23	1.44444	1.3337	56.077	3.95458	4.8856	1.3793	133	0.923333	3.95468
420	77	3	1	1		33	4	657	23	0.777778	0.9674	60.5442	3.72522	4.86471	0.1566	97	1.24385	3.72498	1	1.0555	59.2593	1.09626	1.81524	1.5444	114	1.05545	1.09629	1.11111	1.1289	58.0709	1.77162	1.54019	1.2766	118	1.016	1.77165
421	78	3	1	1		24.8	2	1724	25	0.75	0.995	57.9146	6.70907	10.0888	8.7136	90	1.32667	6.70906	0.944444	1.0629	57.5929	1.21966	1.44671	2.1128	106	1.12545	1.21968	1.27778	1.265	54.6577	2.38085	4.08598	2.5064	119	0.99	2.38083
422	74	2	0	2		28.6	3	3564	27	0.861111	1.1341	57.631	2.32917	5.61989	0.8921	94	1.317	2.32921	1.30556	1.2925	54.7699	2.12957	1.88133	0.4975	123	0.99	2.12948	1.75	1.535	52.2801	1.1745	1.22207	4.5383	138	0.877143	1.17445
423	75	3	0	3		23.3	2	547.5	22	0.861111	1.0161	59.1808	1.92627	3.89214	3.3424	102	1.18	1.9263	0.916667	1.0259	59.3448	2.37704	3.03464	1.6621	108	1.11917	2.3769	1.41667	1.3901	55.7962	2.41372	3.19986	2.6279	124	0.98125	2.41367
424	70	2	1	3		22.6	1	1386	30	1.02778	1.287	58.74	1.54202	3.22131	1.2821	96	1.25222	1.54198	1.36111	1.4122	55.7831	2.2986	3.52168	1.8894	119	1.0375	2.29865	1.58333	1.3894	54.2735	2.94689	3.56067	1.2539	138	0.8775	2.94703
425	77	3	1	2		22.3	1	0	29	0.833333	1.1867	59.4803	2.3332	3.36666	0.3472	86	1.424	2.33332	1.11111	1.2148	58.2317	1.21948	1.98294	1.9587	112	1.09333	1.21951	1.38889	1.3164	55.4513	1.38711	1.49951	1.8593	128	0.947778	1.38712
426	76	3	1	3		24.9	2	693	26	0.861111	1.0412	58.8722	3.29785	5.00848	2.377	100	1.20909	3.298	1.22222	1.1978	56.6893	1.59535	1.8799	0.7117	121	0.98	1.59538	1.55556	1.3436	55.1375	1.41065	1.7995	0.6431	139	0.86375	1.41053
427	68	1	1	2		23.8	2	924	27	0.916667	1.2063	58.4347	5.35414	9.10213	0.5469	92	1.316	5.35377	1.33333	1.3007	55.1253	1.61078	2.22638	0.7643	124	0.975556	1.61072	1.66667	1.5095	53.9432	0.804256	1.18439	1.7272	132	0.905714	0.804262
428	68	1	1	2		22.3	1	990	30	1.08333	1.2856	57.9588	2.13913	3.52457	0.6704	102	1.18667	2.13926	1.44444	1.3578	55.1862	1.91778	3.19518	3.3186	129	0.94	1.91785	1.69444	1.5444	54.232	2.65054	3.09448	2.4265	136	0.911429	2.65071
429	71	2	1	2		30.2	4	2079	28	0.916667	0.9923	59.6613	2.92442	3.3841	2.6763	114	1.0825	2.92431	1.22222	1.1278	58.2266	1.23054	1.48111	0.939	131	0.922727	1.23054	1.30556	1.1097	56.4706	0.831927	1.25216	1.6439	106	0.85	0.83189
430	77	3	1	1		23	2	2079	27	1.02778	1.1933	57.6227	2.12554	3.9153	4.15	105	1.161	2.12557	1.44444	1.3939	55.6995	0.732718	1.95639	2.6668	127	0.965	0.732753	1.63889	1.4493	54.2811	1.46283	1.70557	3.1253	135	0.884286	1.46291
431	77	3	1	2		27	3	1155	21	0.777778	0.9232	59.8833	2.9443	4.78915	2.3944	100	1.18692	2.94435	0.916667	0.9961	59.2025	3.55103	4.84338	0.7547	115	1.08667	3.55087	1.47222	1.2432	55.3947	2.24075	2.37333	1.7544	139	0.844444	2.24071
432	77	3	0	3		23.8	2	891	30	1.11111	1.2346	58.1	1.15754	1.83425	1.2821	110	1.11111	1.15758	1.41667	1.3122	56.2753	1.70172	2.25427	1.3569	127	0.92625	1.70169	1.63889	1.4656	55.2716	2.05824	2.5324	0.9302	136	0.894286	2.05816
433	72	2	1	3		25.5	3	1485	30	0.861111	1.1823	58.9949	1.87253	3.55556	0.8921	88	1.373	1.87254	1.11111	1.2272	57.5453	1.914	2.02501	0.2134	110	1.10444	1.91411	1.47222	1.4078	55.4248	1.37725	1.80425	0.2928	126	0.95625	1.37721
434	82	3	0	3		23.8	2	2772	27	0.805556	1.0687	60.1131	2.94108	4.90326	0.1574	92	1.32667	2.94088	1.41667	1.4468	57.2827	1.42218	1.95172	3.3806	119	1.02125	1.42215	1.88889	1.7504	55.2158	1.48315	2.84755	3.5507	131	0.926667	1.48313
435	78	3	1	1		24.3	2	1240	27	1.02778	1.3156	58.4201	2.08333	3.10201	1.4508	94	1.28	2.08333	1.30556	1.3415	56.9343	1.59553	2.91266	0.7509	116	1.0275	1.59548	1.55556	1.4214	54.7196	1.63593	1.8275	1.5221	131	0.91375	1.63588
436	78	3	1	3		23.4	2	693	26	1.02778	1.1922	58.3621	1.80835	1.72201	0.2073	104	1.16	1.80829	1.27778	1.2934	55.6531	1.2125	1.89405	0.4938	121	1.01222	1.21244	1.52778	1.4399	53.9788	2.03753	2.69069	0.8608	128	0.9425	2.03744
437	73	2	1	2		25.3	3	1428	26	0.888889	1.1208	57.8226	4.40223	5.63811	2.949	98	1.26091	4.40212	1.05556	1.0843	58.2301	2.31467	3.93096	2.7929	116	1.02727	2.31446	1.36111	1.2073	55.9188	2.42062	2.55424	1.8065	136	0.887	2.42062
438	71	2	0	4		25.1	3	1584	29	0.805556	1.0948	59.2347	2.04056	4.35353	1.2556	88	1.359	2.04053	1.16667	1.2457	56.9199	2.9212	4.12246	1.5368	114	1.06778	2.92105	1.58333	1.5358	54.9337	1.74258	1.87535	1.6475	125	0.97	1.74259
439	77	3	1	1		25.6	3	5251	23	0.861111	1.1642	57.9142	4.84796	5.98385	9.2115	89	1.352	4.84792	1.08333	1.0853	57.078	2.03315	3.0637	1.7058	121	1.00182	2.03315	1.38889	1.2083	54.9425	1.9234	2.41471	3.6368	141	0.87	1.92336
440	73	2	1	1		24.3	2	2800	21	0.722222	0.9684	63.0205	3.53038	6.49424	3.6589	89	1.34083	3.53056	1.05556	1.093	60.9306	3.35474	4.10779	2.6609	116	1.03545	3.35469	1.58333	1.3122	57.6169	2.04036	1.68041	1.062	142	0.82875	2.04038
441	77	3	0	4		23.6	2	2226	28	0.888889	1.1813	58.9165	1.62956	3.31299	8.9298	90	1.329	1.62953	1.13889	1.1799	57.529	1.37867	1.93572	3.5718	115	1.036	1.37865	1.63889	1.5101	55.5039	1.58116	2.62486	5.0945	128	0.921429	1.58109
442	76	3	1	3		27.2	3	1386	28	1.05556	1.2033	56.1404	2.83511	4.28159	2.4342	104	1.14	2.8349	1.22222	1.2603	55.6034	0.848451	1.46844	2.4571	117	1.03111	0.848492	1.63889	1.4375	53.4202	1.6926	1.85267	3.0772	134	0.877143	1.69256
443	78	3	0	1		25.2	3	1386	22	1.11111	1.3667	60.4675	3.17477	4.88758	2.2873	98	1.23	3.1749	1.33333	1.4724	57.8266	3.58499	6.69311	2.1919	109	1.10429	3.5851	1.66667	1.6361	55.8574	2.38305	2.17232	0.6645	126	0.981667	2.38297
444	78	3	0	3		26	3	1386	26	0.944444	1.2824	56.3011	3.06164	5.43346	2.6567	91	1.35778	3.06191	1.36111	1.4173	54.0216	2.64912	3.67316	3.7238	115	1.04125	2.64923	1.94444	1.6366	50.495	0.816444	1.89603	5.2736	146	0.841667	0.816457
445	78	3	0	3		21.5	1	6597	28	1.05556	1.2819	58.8289	1.29399	3.01009	1.3245	100	1.21444	1.29388	1.33333	1.425	57.6608	1.27585	1.20706	0.8253	113	1.06875	1.27587	1.77778	1.5365	53.3884	1.21467	1.85377	0	138	0.864286	1.21462
446	84	3	0	2		21.4	1	6597	26	1.08333	1.3528	57.958	2.41692	4.30812	0.9569	97	1.24875	2.41696	1.52778	1.6398	55.5901	0.878406	2.24356	1.7637	113	1.07333	0.878394	1.91667	1.84	54.1667	2.37546	2.3352	5.609	125	0.96	2.37537
447	80	3	0	2		22.8	1	2142	23	0.777778	1.162	59.9063	1.92141	4.23945	1.9835	81	1.494	1.92138	1.08333	1.2952	57.8067	2.92705	4.19363	3.6761	103	1.19556	2.92714	1.36111	1.3713	56.4516	1.38155	2.06531	5.2717	119	1.0075	1.38158
448	69	1	1	4		23.9	2	198	29	0.805556	1.0882	60.0269	2.93509	5.92001	3.949	89	1.35091	2.93485	1.19444	1.2144	56.9399	1.46615	1.93169	3.006	116	1.01667	1.46627	1.52778	1.3788	54.5706	1.32857	2.19715	3.4112	137	0.9025	1.32849
449	82	3	0	4		18.7	1	6384	23	0.944444	1.2792	58.6546	2.38876	4.18467	3.3174	87	1.35444	2.38888	1.30556	1.4116	56.3006	1.42066	2.25326	0	113	1.08125	1.4206	1.55556	1.4667	55.6061	3.14196	4.06214	3.2308	129	0.942857	3.14189
450	82	3	0	4		20.6	1	1386	27	0.944444	1.2597	58.4817	1.34826	1.48081	5.0991	90	1.33375	1.34841	1.41667	1.4379	56.1576	2.14737	3.08436	1.9472	119	1.015	2.14724	1.83333	1.561	53.5235	2.02732	3.2907	0.3604	144	0.851429	2.02736
451	74	2	1	1		22.9	1	3279	28	1.05556	1.1041	57.935	1.43095	2.07129	0	113	1.046	1.43084	1.44444	1.2711	55.303	1.51508	1.47641	2.2858	137	0.88	1.51515	1.72222	1.4713	51.505	11.2943	1.03776	9.0151	138	0.854286	11.2947
452	76	3	1	1		25.2	3	1533	14	0.583333	0.7311	62.5	6.87873	7.87456	2.1506	95	1.25333	6.879	0.638889	0.9086	63.1843	5.3564	7.63386	0.5148	86	1.42214	5.35632	0.805556	0.8838	62.5	4.52396	4.43216	5.3556	110	1.09714	4.52369
453	68	1	0	2		19	1	2772	30	1.22222	1.4224	57.6799	2.01228	2.36408	1.2611	103	1.16375	2.01235	1.52778	1.5016	55.814	0.895965	1.77321	0.982	123	0.982857	0.89599	1.72222	1.4491	54.6689	1.73147	1.95541	1.6208	144	0.841429	1.73142
454	81	3	0	3		25	3	1617	27	0.888889	1.2258	58.5207	4.03036	5.40646	1.9418	88	1.379	4.03037	1.13889	1.2566	57.8046	1.13038	2.27439	2.1252	110	1.10333	1.13041	1.38889	1.342	55.4981	2.00004	2.69343	3.1499	125	0.96625	1.99995
455	73	2	0	3		24.8	2	0	23	0.888889	1.1884	59.2371	1.83367	4.38914	2.6024	90	1.337	1.83361	1.11111	1.1933	57.7281	1.26306	1.89769	0.22	114	1.074	1.263	1.33333	1.3283	56.0853	2.18409	2.88026	2.3167	121	0.99625	2.18405
456	72	2	1	2		27.8	3	4398	28	1	1.211	59.6201	3.29166	4.61187	2.4244	101	1.211	3.29168	1.25	1.2681	58.0504	1.54897	2.35985	2.5775	117	1.01444	1.54897	1.66667	1.4667	55.5398	2.34272	2.09922	1.8988	135	0.88	2.34267
457	75	3	1	1		26.2	3	0	22	0.916667	1.0473	59.8833	2.62896	5.12246	0.182	106	1.1425	2.62886	1.16667	1.148	57.3171	1.03641	2.23424	0.9569	121	0.984	1.03639	1.30556	1.1802	56.1947	1.92886	2.07528	0.2522	135	0.904	1.92872
458	73	2	0	4		26.4	3	1386	27	1.13889	1.2756	58.631	1.33095	3.00831	1.2063	108	1.12	1.33099	1.30556	1.3496	56.9528	0.959852	1.62766	1.9859	115	1.03375	0.959765	1.72222	1.491	53.7954	1.36067	1.67951	1.8019	135	0.865714	1.36076
459	75	3	1	1		25.1	3	2772	26	0.944444	1.2372	58.4394	2.03559	3.03015	0.7339	92	1.31	2.03562	1.16667	1.2273	57.7947	3.60239	5.3498	3.2039	117	1.052	3.60215	1.75	1.44	53.6458	0.850573	1.19096	1.9803	142	0.822857	0.850517
460	74	2	1	2		21	1	693	28	0.833333	1.1008	62.0096	2.12776	3.18515	0.1813	91	1.32091	2.12796	1.02778	1.1109	59.4617	1.74002	1.61802	1.8849	112	1.08091	1.73996	1.5	1.3444	56.4854	1.75863	2.15702	1.695	136	0.89625	1.75865
461	75	3	1	2		27.1	3	346.5	26	0.777778	1.0298	60.4985	2.36928	5.60295	6.1103	86	1.324	2.36924	1.22222	1.1917	57.1282	2.94581	3.67594	3.9029	124	0.975	2.94593	1.66667	1.3396	54.1213	0.865947	1.30651	3.6701	150	0.80375	0.865904
462	69	1	1	2		26.2	3	1590	23	0.722222	1.1477	60.5835	2.23613	4.7262	0.1452	76	1.58909	2.23625	1	1.211	58.7944	1.71032	2.49973	2.8457	100	1.211	1.71035	1.27778	1.2863	56.4018	1.04713	1.11433	3.0851	117	1.00667	1.04711
463	78	3	1	1		25.9	3	2772	15	0.722222	0.8066	59.0375	4.60611	5.94266	2.3498	106	1.11688	4.60607	0.861111	0.8611	58.7857	2.3299	2.88812	1.6078	120	1	2.32993	1.19444	1.0229	56.051	1.24694	1.86348	1.1026	138	0.856364	1.24706
464	70	2	1	2		29	3	1168	24	0.861111	1.0477	58.6301	1.65513	2.63619	0.6645	100	1.21667	1.65521	1.25	1.1513	56.3518	1.23317	1.67413	0.4988	129	0.921	1.2332	1.63889	1.251	53.1295	1.06967	1.56504	0.6231	158	0.763333	1.06965
465	75	3	1	2		19.2	1	1386	26	0.722222	1.04	61.6898	3.77169	7.39393	2.6827	84	1.44	3.7718	1.22222	1.2086	57.8652	2.54249	3.33689	1.9094	120	0.988889	2.54241	1.30556	1.2707	56.8493	2.05493	3.10259	0.5305	124	0.973333	2.05479
466	75	3	1	2		20.9	1	800	29	0.75	1.0425	61.8705	6.21655	12.7266	2.6379	88	1.39	6.21654	1.08333	1.1451	57.9943	1.94107	2.67681	1.5891	112	1.057	1.94118	1.19444	1.213	57.3304	2.41686	3.26616	1.8692	118	1.01556	2.41693
467	77	3	1	2		22.8	1	1386	24	0.694444	1.0544	64.7091	4.63221	8.85795	18.284	79	1.51833	4.63248	1.02778	1.2189	58.6847	2.03772	3.97446	3.4106	102	1.186	2.03761	1.22222	1.2198	58.016	1.32931	2.24076	1.1863	123	0.998	1.32931
468	67	1	0	1		23.2	2	4158	24	1.02778	1.2196	60.0187	1.37619	2.91542	0.4673	100	1.18667	1.37612	1.38889	1.3629	57.8344	1.18814	1.88417	2.9141	123	0.98125	1.1882	1.66667	1.5191	56.2696	0.700977	1.24383	0.7143	132	0.911429	0.700962
469	74	2	0	2		23.3	2	4158	26	0.777778	1.1729	60.6101	2.27412	5.22784	0.3072	82	1.508	2.27406	1.30556	1.4473	57.3454	0.576348	0.863016	0.5277	107	1.10857	0.576306	1.77778	1.7333	55.8974	1.1467	1.36643	0.3868	124	0.975	1.1467
470	66	1	1	1		24.2	2	462	27	0.972222	1.1482	58.9331	1.2241	2.65063	0.4132	100	1.181	1.22412	1.11111	1.2457	58.5728	2.60708	3.21924	1.491	108	1.12111	2.60713	1.44444	1.3939	55.829	0.518115	1.07381	0.5882	123	0.965	0.518135
471	75	3	0	2		23.2	2	4578	29	0.944444	1.1774	57.9323	1.85238	2.41092	4.9956	97	1.24667	1.85246	1.47222	1.4554	52.1676	3.07904	5.21013	4.325	123	0.988571	3.07909	1.88889	1.768	50.4274	0.854706	2.31263	6.6691	128	0.936	0.854701
472	68	1	1	1		27.1	3	3696	23	0.75	1.0788	60.7184	2.12076	4.77022	1.7858	84	1.43833	2.12086	1.22222	1.3132	57.394	0.991851	2.46402	2.4571	114	1.07444	0.991899	1.36111	1.3849	56.6339	2.29173	2.91981	2.5826	121	1.0175	2.29174
473	78	3	1	1		23.5	2	4398	28	1	1.152	58.941	2.38681	3.43123	0.6363	104	1.152	2.38676	1.27778	1.238	57.2248	1.71646	2.19677	0.2413	125	0.968889	1.71636	1.55556	1.3956	55.8917	1.14831	1.77075	1.4337	134	0.897143	1.14826
474	77	3	1	1		19.1	1	1470	20	1	1.2333	54.8649	3.68613	7.34112	6.694	100	1.23333	3.686	1.41667	1.4025	53.5354	2.20157	2.08834	1.368	121	0.99	2.20146	1.61111	1.5075	52.2137	4.4197	4.51242	3.5776	131	0.935714	4.41958
475	65	1	1	2		34.8	4	825	27	1.19444	1.2489	59.0861	3.31638	3.3639	0.9346	117	1.04556	3.31658	1.38889	1.2809	57.1084	2.38539	2.97627	0.2813	133	0.922222	2.38542	1.58333	1.3993	56.2942	0.547756	1.1749	0	138	0.88375	0.547805
476	80	3	1	3		22.3	1	5704	25	0.861111	0.9931	57.5867	1.4306	2.18019	0.3165	104	1.15333	1.43056	1.05556	1.0757	56.289	1.2866	1.56585	0.8197	120	1.01909	1.28655	1.19444	1.1789	54.5086	1.43634	1.97584	3.3978	121	0.987	1.43642
477	81	3	1	1		23.2	2	396	25	0.722222	1.1599	58.0324	5.17351	10.1007	1.0332	75	1.606	5.17374	0.777778	1.0557	56.6644	4.01204	5.34515	2.1876	86	1.35727	4.01205	1.11111	1.2333	57.3574	1.99202	2.17444	0.2345	108	1.11	1.99197
478	81	3	1	1		19.9	1	2079	22	0.638889	1.0499	61.5112	4.3268	8.35458	1.3089	74	1.64333	4.32672	0.805556	1.0163	58.7847	2.8733	3.97944	1.2739	96	1.26167	2.87299	1.05556	1.1316	56.8097	2.31521	3.81203	2.9789	110	1.072	2.31524
479	72	2	1	3		24.8	2	660	27	0.861111	1.0905	58.435	2.11007	5.65226	3.1582	94	1.26636	2.11011	1.13889	1.2027	57.197	2.0833	2.37163	1.1124	112	1.056	2.08333	1.41667	1.3191	54.8926	1.55589	1.59384	3.2261	133	0.931111	1.5559
480	70	2	1	1		26.3	3	924	24	0.861111	1.0349	58.3964	1.65722	2.71438	0.8313	98	1.20182	1.65725	1.02778	1.1357	57.6471	2.11271	1.90816	1.5625	106	1.105	2.11269	1.25	1.2403	55.991	1.69828	1.48506	1.2804	119	0.992222	1.69829
481	75	3	1	3		25.7	3	1584	25	1	1.1082	59.3929	1.48114	2.76363	0.6079	108	1.10818	1.48117	1.22222	1.1868	57.8785	0.97154	1.29288	0.7362	122	0.971	0.971574	1.41667	1.2624	56.6085	0.827082	1.68844	0	133	0.891111	0.827088
482	70	2	1	2		23.2	2	924	27	0.972222	1.3623	58.43	2.18326	3.86856	0.1907	86	1.40125	2.18327	1.27778	1.4279	55.8166	3.42954	4.2903	0.5051	110	1.1175	3.42947	1.44444	1.4336	55.2897	0.975494	1.90506	1.676	124	0.9925	0.975563
483	71	2	1	0		27.6	3	23.1	29	1	1.1282	56.9702	3.66079	3.67368	3.2353	108	1.12818	3.66086	1.44444	1.2832	55.5347	7.64591	10.7873	1.2579	99	0.888333	7.64641	1.58333	1.33	53.4226	1.45795	1.73522	1.13	144	0.84	1.45803
484	71	2	0	5		23.3	2	1386	30	0.916667	1.2522	60.3221	2.38794	4.7006	3.2671	90	1.366	2.38792	1.41667	1.4227	55.761	1.67112	2.14343	2.2728	118	1.00429	1.67103	1.72222	1.5426	54.5455	1.31515	1.17132	1.4135	134	0.895714	1.31519
485	73	2	1	1		25.4	3	840	24	0.805556	1.0824	60.0812	3.56618	5.89918	1.1935	90	1.34364	3.56608	1.05556	1.117	59.622	1.32541	2.62336	0.2125	115	1.05818	1.32537	1.41667	1.3081	57.5211	0.72205	1.28127	0.565	133	0.923333	0.722022
486	69	1	1	1		28.4	3	1533	28	0.805556	0.9574	60.8414	4.25031	6.64942	2.5106	101	1.18846	4.25021	1.19444	1.1276	57.3093	1.27109	1.64616	1.1377	126	0.944	1.27119	1.33333	1.2107	56.3877	0.960082	1.73761	1.2707	133	0.908	0.96011
487	77	3	1	1		27.1	3	1533	23	0.861111	1.0197	59.3948	2.81046	5.96584	1.377	100	1.18417	2.81052	1.08333	1.0577	58.1006	2.36284	3.20668	0.6645	121	0.976364	2.36286	1.5	1.2783	55.1499	1.97735	1.91134	2.0145	138	0.852222	1.97728
488	78	3	1	1		26.4	3	924	20	0.75	0.9156	63.39	3.98018	5.68923	10.9199	98	1.22077	3.98024	0.944444	1.0224	61.047	1.96399	3.50435	4.634	110	1.0825	1.96418	1.47222	1.2988	57.1788	1.28438	1.45421	5.1587	137	0.882222	1.28439
489	77	3	1	1		27	3	1386	21	0.805556	1.2244	60.3289	2.74453	6.24841	3.4233	80	1.52	2.7443	1.11111	1.3639	57.4338	1.98506	2.75291	0.4773	98	1.2275	1.98509	1.33333	1.3783	56.9528	1.446	2.55018	0.5602	117	1.03375	1.44598
490	74	2	1	2		24	2	1782	27	1.13889	1.249	58.8652	1.71938	3.31265	1.7392	109	1.09667	1.71941	1.58333	1.3388	56.3732	1.37811	2.04831	1.1976	145	0.845556	1.3782	2.11111	1.5482	53.1818	1.70066	2.17123	0.4843	160	0.733333	1.70075
491	77	3	1	1		25.9	3	2479	20	0.833333	1.1525	59.7975	2.31032	4.36406	1.1561	88	1.383	2.31042	1.13889	1.1708	57.5875	1.13443	2.3038	0.9217	116	1.028	1.13443	1.61111	1.3755	54.1728	2.02339	2.21329	1.6103	142	0.85375	2.02347
492	75	3	1	1		27	3	3066	23	0.916667	1.0908	60.4278	2.93322	4.3758	2.1464	102	1.19	2.93298	1.08333	1.1863	59.4521	2.09236	3.231	1.8182	111	1.095	2.0925	1.47222	1.3692	56.4516	2.28088	3.43037	1.8692	130	0.93	2.28099
493	74	2	1	1		23.7	2	693	22	1.02778	1.1231	57.1547	1.79204	2.15765	0.3876	110	1.09273	1.79207	1.33333	1.2667	55.3216	1.56908	2.27235	0.2614	127	0.95	1.56917	1.80556	1.3971	52.6656	2.65948	3.52051	1.0292	158	0.77375	2.65946
494	76	3	1	1		22.9	1	1386	27	0.777778	1.0474	59.2203	1.9725	3.59032	1.0679	88	1.34667	1.97245	0.972222	1.0322	58.0063	1.71242	3.33533	0	112	1.06167	1.71251	1.33333	1.2356	54.4365	1.8341	2.75367	2.6668	131	0.926667	1.83418
495	71	2	1	1		28.4	3	1386	24	0.777778	0.9471	60.6443	2.60006	3.35118	5.2731	98	1.21769	2.60001	1.11111	1.096	58.5253	2.84365	2.9225	3.6203	121	0.986364	2.84373	1.30556	1.1776	58.0931	1.70318	2.57638	1.6	131	0.902	1.70314
496	74	2	0	1		20.6	1	1053	26	0.833333	1.1958	59.4425	3.12031	4.76124	1.0363	86	1.435	3.12036	1.25	1.3531	56.6975	3.22509	6.65444	1.0724	111	1.0825	3.225	1.83333	1.6744	52.5547	2.15914	1.09866	3.7104	136	0.913333	2.15915
497	68	1	1	1		21.6	1	1268	25	0.777778	1.0712	60	4.21219	6.7895	1.3626	87	1.37727	4.21203	1.05556	1.2162	58.92	1.81957	1.68669	1.6298	98	1.15222	1.81948	1.30556	1.2974	56.478	1.11802	1.06148	1.2937	121	0.99375	1.11801
498	74	2	0	1		22.8	1	2179	28	1.30556	1.4585	57.1611	1.89677	3.42681	3.9579	105	1.11714	1.89673	1.52778	1.4579	54.7904	1.57014	1.88026	3.2499	125	0.954286	1.57007	2.02778	1.7479	51.9722	1.53915	2.24389	5.7867	136	0.862	1.53904
499	75	3	1	1		21.6	1	1140	26	0.972222	1.2293	56.942	2.50401	3.41347	1.476	94	1.26444	2.50401	1.05556	1.1126	57.4004	3.60532	5.06425	0.603	112	1.054	3.60531	1.30556	1.2388	56.4403	2.74125	4.01522	0.9639	129	0.948889	2.74115
500	72	2	1	2		23.5	2	2772	28	1	1.2822	58.8388	2.54126	3.00958	0.4202	94	1.28222	2.54123	1.30556	1.4051	57.6074	1.22374	2.29641	2.1681	113	1.07625	1.22365	1.55556	1.4039	55.9557	1.73001	1.78713	0.314	131	0.9025	1.72992
501	77	3	1	1		28.9	3	924	26	0.861111	1.0474	60.2392	1.12361	2.46135	5.311	98	1.21636	1.12356	1.13889	1.1617	57.549	1.45409	2.46347	4.4872	117	1.02	1.45416	1.5	1.3931	55.3163	0.8405	1.25822	3.0583	129	0.92875	0.840511
502	69	1	1	2		26.2	3	924	29	0.972222	1.1988	61.0706	1.9208	3.51577	10.661	98	1.233	1.92096	1.27778	1.3048	57.5626	1.62859	2.28395	3.279	119	1.02111	1.62858	1.58333	1.4282	57.6497	6.0882	7.98686	7.161	104	0.902	6.08848
503	79	3	1	1		21.7	1	810	26	0.888889	1.0917	58.6973	2.81668	4.62049	3.8361	98	1.22818	2.81662	1.25	1.2903	57.3735	1.27364	1.79595	0.2528	115	1.03222	1.27364	1.5	1.3864	54.8686	1.99142	2.32884	1.8073	131	0.924286	1.99136
504	70	2	1	1		21.4	1	6930	29	0.861111	1.1226	58.5077	1.7996	3.42536	3.4191	92	1.30364	1.79965	1.38889	1.3164	55.2169	1.38711	1.90902	4.0059	129	0.947778	1.38712	1.63889	1.3623	54.5865	1.64046	0.886849	0	147	0.83125	1.64041
505	75	3	1	1		27.8	3	1584	26	1.05556	1.2514	58.2006	2.03191	2.56131	4.5275	102	1.18556	2.03182	1.19444	1.232	58.1717	1.09057	2.05461	0	90	1.03143	1.09058	1.47222	1.3434	56.0274	2.98867	3.9345	0.311	131	0.9125	2.98869
506	72	2	1	3		30.9	4	1404	29	0.888889	1.1938	59.0469	3.21212	5.61943	5.8014	90	1.343	3.21216	1.44444	1.43	54.9784	2.22609	2.8935	3.4387	119	0.99	2.22615	1.77778	1.5674	53.6862	1.78336	2.77669	2.4693	138	0.881667	1.78336
507	67	1	1	2		26.1	3	693	28	0.861111	0.9867	59.7091	2.99059	4.66026	0.3333	104	1.14583	2.99067	1.22222	1.1244	56.1957	1.37492	2.39413	1.5	129	0.92	1.3749	1.75	1.48	54.0541	0.585186	0.835829	0.32	143	0.845714	0.585152
508	67	1	1	3		24.6	2	2475	27	0.972222	1.1861	59.8361	2.1994	3.08158	1.8201	100	1.22	2.19941	1.30556	1.2751	56.8828	1.18232	2.0486	1.5707	124	0.976667	1.18229	1.66667	1.3917	55.3892	2.54047	2.95978	2.6492	144	0.835	2.5405
509	69	1	1	2		29.7	3	2970	29	0.75	1.1114	61.9018	2.07131	5.55751	2.8573	80	1.48182	2.0714	1.13889	1.2202	59.4667	3.24972	5.66451	5.1293	99	1.07143	3.24962	1.5	1.4044	56.8758	2.13198	2.44726	3.3489	131	0.93625	2.13201
510	65	1	1	3		32.5	4	396	27	0.944444	1.1551	59.6075	2.45416	3.78493	0.3676	100	1.223	2.45435	1.16667	1.2509	57.6166	2.31726	2.92468	0.7362	112	1.07222	2.31717	1.55556	1.3942	54.8117	1.84503	3.34399	0.6192	136	0.89625	1.84501
511	70	2	1	1		21.4	1	3612	23	1.22222	1.301	56.4718	1.88469	1.9477	1.6929	113	1.06444	1.8847	1.58333	1.4544	54.5879	0.906827	1.52598	1.2085	131	0.918571	0.906835	1.83333	1.4929	53.1579	2.06085	2.40378	0.3738	143	0.814286	2.06094
512	74	2	0	3		26.4	3	4305	25	1.36111	1.3186	57.5484	2.70341	2.84873	4.5041	123	0.96875	2.70353	1.66667	1.45	55.0287	2.87362	2.93556	2.2118	140	0.87	2.87356	1.91667	1.506	53.6364	0.927041	2.52683	3.0891	150	0.785714	0.927094
513	68	1	1	2		24.3	2	5544	29	0.916667	1.1308	60.059	2.19366	3.85321	1.8623	98	1.23364	2.1935	1.38889	1.2743	55.9946	1.05527	2.17592	0.6211	128	0.9175	1.05531	1.63889	1.4844	54.8896	1.54538	3.03518	1.8519	137	0.905714	1.54542
514	69	1	1	3		23.5	2	990	26	1	1.2833	59.1342	5.24663	5.37405	0.8439	94	1.28333	5.2465	1.13889	1.3325	59.4492	2.9055	3.97364	0.2345	106	1.17	2.90542	1.63889	1.3459	56.1644	6.00995	8.74237	2.1053	137	0.82125	6.00977
515	68	1	1	2		24	2	990	30	0.861111	1.0764	58.5333	2.26267	3.47563	3.7679	98	1.25	2.26274	1.19444	1.1443	55.7411	1.38479	2.43357	2.1455	124	0.958	1.38481	1.61111	1.3916	53.5456	1.41058	1.54859	2.5238	141	0.86375	1.41053
516	68	1	1	1		22.3	1	1386	26	1.25	1.4286	57.75	1.9121	2.61801	3.3902	103	1.14286	1.91213	1.55556	1.5	56.4444	1.08871	1.60069	0	124	0.964286	1.08866	1.63889	1.5101	55.814	2.12587	2.11058	0.3503	134	0.921429	2.12578
517	66	1	1	2		24.8	2	964	29	0.777778	1.0805	61.1278	2.39574	5.10635	1.3986	87	1.38917	2.39577	0.861111	1.0654	60.1029	1.85879	3.27222	2.4232	96	1.23727	1.8588	1.22222	1.2698	56.8984	1.46639	1.74662	1.4779	116	1.03889	1.46645
518	68	1	1	2		25	3	2213	28	1.05556	1.1896	57.764	2.02539	3.32543	1.2685	107	1.127	2.02533	1.30556	1.1841	56.3396	3.75703	3.84383	0.7547	133	0.907	3.75672	1.75	1.3847	53.8705	1.60327	2.06235	2.034	154	0.79125	1.6033
519	74	2	1	2		25.4	3	5118	27	0.916667	1.11	60.2853	2.89223	3.16313	1.9085	100	1.21091	2.8921	1.16667	1.134	59.0535	1.64614	2.03206	0.2516	122	0.972	1.64609	1.44444	1.1844	55.7317	2.31392	2.41407	3.0772	149	0.82	2.31386
520	66	1	1	2		23.8	2	5544	30	1.02778	1.1778	60.9075	2.24863	3.00948	0.8969	104	1.146	2.24853	1.5	1.4269	57.6873	1.61469	2.80027	0.6192	128	0.95125	1.61474	1.69444	1.4718	56.7434	1.67725	2.44099	1.8833	138	0.868571	1.67731
521	69	1	0	2		25.9	3	3465	21	1.05556	1.2054	58.8441	2.02748	2.61063	2.3135	107	1.142	2.02729	1.5	1.4721	55.0218	0.651009	1.68261	0.6494	121	0.981429	0.650966	1.77778	1.6889	54.386	2.43096	2.29324	1.9418	129	0.95	2.43095
522	74	2	1	4		21.9	1	1386	28	1	1.2867	59.0674	1.79482	4.06942	2.9981	96	1.28667	1.79487	1.41667	1.3618	57.2172	1.31974	1.74773	1.5314	121	0.96125	1.31975	1.61111	1.4638	56.2893	0.916824	0.62161	0.317	133	0.908571	0.916816
523	76	3	1	4		23	2	0	27	0.861111	1.0498	58.715	2.64646	3.5083	3.0254	99	1.21917	2.64641	1.36111	1.2492	54.8426	1.52181	1.48881	2.1681	133	0.917778	1.52177	1.66667	1.3438	53.1783	1.51117	1.9807	3.0254	150	0.80625	1.51113
524	71	2	1	3		25.6	3	924	27	1.05556	1.2223	58.2038	2.21198	3.9329	3.7899	106	1.158	2.21179	1.33333	1.3683	55.9074	1.68331	2.5197	1.9526	118	1.02625	1.68335	1.69444	1.496	53.5599	1.44726	3.95613	2.827	136	0.882857	1.44729
525	74	2	1	2		24.2	2	693	25	1.02778	1.1449	58.7074	2.51362	3.15923	0.4338	106	1.114	2.51346	1.25	1.1538	56.6631	1.5359	2.37438	0.4988	130	0.923	1.53602	1.55556	1.3203	55.6701	1.71124	1.73917	2.0499	144	0.84875	1.71119
526	71	2	1	3		23.2	2	4398	30	1.05556	1.117	58.4192	2.44508	3.08101	0.8299	114	1.05818	2.44506	1.47222	1.325	55.8333	1.2422	1.1846	0.5571	135	0.9	1.24226	1.80556	1.3993	54.5161	0.64518	0.794261	0.7067	154	0.775	0.645161
527	70	2	1	1		24.9	2	792	26	0.972222	1.0686	57.2374	1.79692	2.29064	5.7728	108	1.09909	1.79699	1.13889	1.1434	56.1753	1.61841	1.98237	7.0618	120	1.004	1.61833	1.41667	1.337	54.8344	1.17723	1.51219	4.8138	130	0.94375	1.17724
528	75	3	1	1		22.7	1	462	28	0.777778	1.1822	61.3158	2.10122	5.73376	4.8142	80	1.52	2.10115	0.972222	1.2099	57.7679	2.07859	3.40829	2.5074	96	1.24444	2.07865	1.41667	1.4652	56.768	1.01505	1.55123	0.8322	115	1.03429	1.01498
529	73	2	1	1		26	3	0	25	0.777778	0.9156	59.1626	2.77004	3.35668	0.7402	102	1.17714	2.77008	1.33333	1.2282	56.4536	1.65387	2.0454	3.8048	131	0.921111	1.65396	1.75	1.3803	52.9319	2.86583	2.94964	0	150	0.78875	2.86579
530	73	2	0	4		24.9	2	1590	30	0.972222	1.1851	59.475	3.35139	6.21202	0.2022	98	1.219	3.35139	1.47222	1.4373	55.3137	1.5311	2.55669	1.7342	126	0.97625	1.53115	1.83333	1.4221	52.1179	2.16345	1.3976	0	152	0.775714	2.16341
531	66	1	1	2		23.4	2	1005	24	0.861111	1.019	60.493	1.16143	2.38209	2.1165	102	1.18333	1.16144	1.25	1.1838	57.339	2.50095	3.74457	0.4938	128	0.947	2.5011	1.55556	1.3572	55.0143	0.758086	1.2853	1.9972	141	0.8725	0.758095
532	67	1	1	2		26.5	3	0	25	0.777778	1.0007	60.1684	2.54512	4.47295	0.4521	94	1.28667	2.54493	1	1.0275	58.8808	2.81304	3.63599	2.5318	116	1.0275	2.813	1.52778	1.291	55.1775	1.44934	2.0135	1.1662	138	0.845	1.4494
533	69	1	1	1		22.3	1	1626	28	1	1.161	58.8286	1.69879	3.64976	3.6965	102	1.161	1.6988	1.27778	1.3005	57.9694	3.02938	3.14942	4.0718	121	1.01778	3.02935	1.61111	1.448	55.0765	1.29722	2.22363	2.4466	135	0.89875	1.29727
534	77	3	1	2		25.8	3	396	26	0.944444	1.1551	59.8528	2.16466	3.32482	0.6129	97	1.223	2.16487	1.16667	1.1978	58.9827	1.12472	1.62048	0.7117	115	1.02667	1.12471	1.47222	1.3305	56.7082	0.948272	1.70734	2.2924	133	0.90375	0.948223
535	66	1	1	2		24.5	2	3465	26	1.08333	1.2047	58.8129	1.38139	2.76266	0.6572	110	1.112	1.3815	1.47222	1.4112	57.079	1.03248	0.791535	2.1053	122	0.958571	1.03252	1.80556	1.496	53.7931	1.00539	2.40477	0.7491	146	0.828571	1.00534
536	74	2	1	2		26.2	3	1386	30	1.05556	1.1717	59.9099	1.39569	1.7104	0.6764	107	1.11	1.39567	1.33333	1.283	57.0439	2.17859	3.14074	3.8361	123	0.962222	2.17875	1.69444	1.433	54.3919	1.98433	2.40716	3.3006	140	0.845714	1.98435
537	69	1	1	4		22.2	1	840	30	0.888889	1.2284	60.6368	3.40639	6.4634	1.4599	89	1.382	3.40625	1.19444	1.3232	57.4724	1.57947	2.84136	0	109	1.10778	1.57954	1.41667	1.3964	56.3768	2.35494	3.12416	2.2858	119	0.985714	2.35479
538	73	2	0	3		23.5	2	5544	27	1.02778	1.3121	58.1375	2.08889	2.40241	0.4149	96	1.27667	2.08877	1.27778	1.3912	56.6016	1.91771	2.15259	0.2642	111	1.08875	1.91771	1.88889	1.8851	53.1062	2.4869	3.57284	6.1694	120	0.998	2.48691
539	72	2	1	2		28.1	3	1262	22	0.888889	1.1582	58.2502	1.88149	6.30539	2.9853	92	1.303	1.88145	1.44444	1.3126	55.2957	1.28297	1.97068	0.8075	130	0.90875	1.283	1.63889	1.3951	55.0661	1.80442	1.41757	2.5808	138	0.85125	1.80444
540	65	1	1	3		25.6	3	693	24	1.05556	1.1506	57.3394	1.42129	2.72989	3.1875	113	1.09	1.42128	1.22222	1.199	57.1865	1.60853	3.0738	2.1662	123	0.981	1.60854	1.38889	1.2978	56.0048	1.02289	1.45791	1.3606	129	0.934444	1.02287
541	69	1	1	2		23.6	2	3545	23	0.861111	1.1014	59.6304	3.15301	6.97295	3.0387	94	1.27909	3.15296	1.30556	1.2824	56.3348	1.33848	1.44937	2.0943	124	0.982222	1.33848	1.55556	1.3825	54.4304	1.18518	1.57449	0.6192	134	0.88875	1.18511
542	67	1	1	1		20.6	1	3465	24	1.05556	1.1601	58.4167	1.74787	3.40656	1.4071	111	1.099	1.7479	1.38889	1.2932	56.4439	2.92795	4.18522	0.8253	130	0.931111	2.92789	1.75	1.485	53.7037	0.98165	1.35633	0.3643	140	0.848571	0.981642
543	71	2	1	3		23.9	2	1786	29	1.05556	1.1284	59.1207	2.02588	3.00673	5.1293	111	1.069	2.02586	1.30556	1.2024	58.1976	2.35147	2.68413	5.8024	129	0.921	2.3514	1.5	1.2967	56.2982	2.50559	2.90063	3.4686	141	0.864444	2.5056
544	72	2	1	4		24.8	2	2541	29	0.833333	1.1533	60.5491	1.99716	6.25856	1.8167	88	1.384	1.99715	1.11111	1.1978	58.256	1.48419	2.00185	2.0203	113	1.078	1.48423	1.41667	1.3777	55.9126	2.10423	1.77456	1.4685	125	0.9725	2.1042
545	70	2	1	3		23	2	2275	26	0.777778	1.0599	62.1748	2.83513	4.55394	2.5439	88	1.36273	2.83503	1.05556	1.1834	60.0595	1.42248	2.83003	3.2934	107	1.12111	1.42247	1.47222	1.3968	56.5217	1.43721	0.856485	0.6042	128	0.94875	1.43725
546	77	3	0	5		19.8	1	1314	25	1.05556	1.2198	56.8269	2.38259	3.70986	5.1293	103	1.15556	2.3826	1.52778	1.5191	53.7356	1.40772	2.19222	2.8348	119	0.994286	1.40775	2.08333	1.775	52.3474	1.36876	1.52825	2.0878	139	0.852	1.36877
547	72	2	1	3		24.3	2	792	27	0.833333	1.1	60.2617	3.08139	4.81799	0.8703	90	1.32	3.08152	1.22222	1.2114	58.6323	1.60892	1.69497	0.738	119	0.991111	1.60905	1.58333	1.3696	56.7919	1.00112	1.37449	0	135	0.865	1.00119
548	67	1	1	1		20.9	1	462	22	0.944444	1.3033	57.0048	4.4407	6.96801	1.8904	88	1.38	4.44077	1.13889	1.2528	56.7677	3.66152	4.70567	0.4211	110	1.1	3.66153	1.44444	1.4011	55.2835	2.67839	4.78045	0.2878	123	0.97	2.67843
549	67	1	1	1		22.7	1	693	29	0.75	1.1958	58.6063	1.70133	3.78236	4.1769	74	1.59444	1.70126	1.36111	1.3424	55.1331	1.00602	2.01512	3.4486	120	0.98625	1.00599	1.72222	1.4187	53.8695	1.34867	1.59088	1.6584	150	0.82375	1.34874
550	78	3	0	1		29	3	693	26	0.916667	1.0483	61.8442	1.59388	2.39748	4.879	104	1.14364	1.59379	1.30556	1.2867	57.9481	1.4438	1.71498	1.0782	121	0.985556	1.44377	1.75	1.4575	56.0892	1.78254	2.0692	0.6826	144	0.832857	1.78256
551	73	2	0	3		24.2	2	3079	26	0.972222	1.1424	60.766	1.87419	3.46756	2.5697	100	1.175	1.87427	1.30556	1.3333	57.7723	2.3192	2.28985	0.2581	118	1.02125	2.31913	1.66667	1.5191	56.7398	1.59846	1.23353	1.4389	133	0.911429	1.59844
552	80	3	1	2		27.6	3	396	27	0.75	1.1603	61.3445	3.72498	7.1224	1.6584	77	1.547	3.72515	1.16667	1.3577	57.1429	2.27101	1.9565	0	104	1.16375	2.27093	1.27778	1.3431	57.0825	3.51554	4.12911	1.7094	117	1.05111	3.51549
553	73	2	1	1		23.8	2	0	25	0.805556	1.0116	59.7213	4.91403	7.13682	3.547	96	1.25583	4.91356	1.13889	1.1109	57.9683	1.53709	2.78773	2.0158	123	0.975455	1.53704	1.38889	1.2269	56.1006	1.19328	1.89962	2.6126	135	0.883333	1.19331
554	82	3	0	2		26.2	3	5544	27	1.19444	1.3273	57.8178	2.17823	2.70038	2.3475	106	1.11125	2.17828	1.41667	1.4468	56.3035	2.31913	3.76762	1.4105	118	1.02125	2.31913	2.13889	1.7796	51.6827	2.06787	2.11966	5.5451	141	0.832	2.06787
555	78	3	0	3		22.8	1	2772	26	1.05556	1.2997	58.3756	2.45134	3.25444	0.6501	97	1.23125	2.45131	1.33333	1.4419	55.3501	1.51768	1.78807	6.0995	112	1.08143	1.51772	1.75	1.6713	54.2757	1.17065	1.65359	5.0094	128	0.955	1.17072
556	67	1	1	2		24.2	2	2376	24	0.972222	1.1521	60.5907	1.85841	3.60072	2.1094	102	1.185	1.85846	1.33333	1.3083	58.3439	1.86792	2.53497	0.5435	121	0.98125	1.86788	1.47222	1.3232	57.4409	1.29719	1.72734	1.443	135	0.89875	1.29727
557	75	3	0	1		23.9	2	792	29	0.833333	1.185	59.6343	1.77342	3.16395	3.3661	86	1.422	1.77349	1.16667	1.3344	57.8142	1.6321	2.51219	1.1642	106	1.14375	1.63204	1.55556	1.4956	56.0178	0.664531	1.14053	1.3606	126	0.961429	0.664508
558	70	2	1	1		27.4	3	1485	26	0.833333	1.165	59.5851	2.78501	5.20264	1.7544	86	1.398	2.78511	1.13889	1.2971	58.3415	1.77758	2.30128	1.1642	105	1.13889	1.77765	1.44444	1.3993	56.6452	2.09254	2.71162	2.9328	124	0.96875	2.09255
559	72	2	0	3		23.8	2	1857	28	0.972222	1.1904	59.1652	2.34532	3.74663	3.1605	100	1.22444	2.34534	1.33333	1.4033	56.4133	1.32247	2.93122	3.3244	117	1.0525	1.32251	1.83333	1.6867	52.8986	1.08692	2.81803	3.9221	134	0.92	1.08696
560	66	1	1	3		25.4	3	2772	27	1	1.2889	58.9655	2.93607	3.99725	1.2526	94	1.28889	2.9361	1.30556	1.5033	56.4516	1.17706	1.89366	0.5682	105	1.15143	1.17703	2.13889	1.7111	50.625	3.22754	4.38005	2.5001	148	0.91	0.8
561	66	1	1	3		28	3	792	28	1.05556	1.1949	57.8622	1.71304	2.35076	2.5479	108	1.132	1.71296	1.44444	1.3064	56.6339	1.81379	2.00075	0.5682	135	0.904444	1.81386	1.69444	1.4085	54.7368	1.2671	1.58212	1.0017	146	0.83125	1.26709
562	75	3	1	4		23.5	2	1866	27	1.16667	1.3041	58.6481	1.01372	1.62972	1.1948	108	1.11778	1.01372	1.52778	1.3578	57.1027	1.31187	1.69554	0.6536	133	0.88875	1.31187	1.69444	1.345	56.378	2.81258	3.16684	1.0772	151	0.79375	2.81269
563	74	2	1	2		25.2	3	693	26	0.916667	1.2201	59.2036	4.42519	6.1275	0.9166	92	1.331	4.42511	1.16667	1.2017	58.6408	3.3067	3.25354	1.6568	119	1.03	3.30668	1.47222	1.3121	56.662	0.875847	1.52836	0.8633	135	0.89125	0.875876
564	66	1	1	3		24.9	2	693	29	1	1.204	59.9668	3.68081	5.81505	2.2565	100	1.204	3.68082	1.27778	1.2721	57.2545	1.50572	2.32873	1.039	123	0.995556	1.50566	1.66667	1.4167	55.5882	4.32257	4.47487	1.6421	143	0.85	4.32263
565	76	3	0	1		22.9	1	2772	23	0.861111	1.0975	59.7004	2.22835	3.94151	1.0564	96	1.27455	2.22832	1.22222	1.2548	57.2511	1.77827	3.47172	0.7624	117	1.02667	1.77832	1.63889	1.5148	54.4049	1.27451	1.89358	3.4486	128	0.924286	1.27453
566	67	1	1	1		24.5	2	2079	28	0.777778	1.0429	59.8644	2.81676	5.52148	1.8721	89	1.34091	2.81662	0.861111	1.049	59.1791	3.29878	5.78464	0.8439	97	1.21818	3.29881	1.19444	1.1897	57.5301	1.69186	3.01564	1.9094	122	0.996	1.692
567	76	3	1	3		21.6	1	1533	28	1.16667	1.343	56.7568	2.06575	3.71444	2.9447	107	1.15111	2.06573	1.27778	1.3624	56.8581	2.04078	3.92662	2.4332	115	1.06625	2.04067	1.63889	1.5452	54.3939	1.35529	0.830608	0.6623	129	0.942857	1.35519
568	75	3	1	3		25	3	462	28	0.833333	1.2694	59.5186	3.95086	8.23104	2.3702	78	1.52333	3.95087	1.30556	1.4051	57.0267	1.67105	2.62123	1.8742	113	1.07625	1.67102	1.69444	1.5444	56.2696	1.23416	2.06257	3.5215	129	0.911429	1.23417
569	70	2	1	3		20.6	1	2985	30	0.916667	1.2395	61.0518	1.19648	3.86934	5.0525	90	1.35222	1.1964	1.27778	1.3209	56.5901	1.52477	2.49902	1.7566	115	1.03375	1.52473	1.61111	1.4581	55.4328	1.887	3.9547	2.8515	118	0.905	1.8871
570	72	2	1	4		19.8	1	1386	30	0.916667	1.2109	56.9266	1.86822	3.12262	0.7055	92	1.321	1.86812	1.13889	1.2667	56.3437	1.45458	2.64573	2.8515	111	1.11222	1.45457	1.55556	1.4097	53.1034	1.3445	1.98349	2.3811	134	0.90625	1.34439
571	73	2	1	1		27.4	3	537	22	0.861111	1.1668	60.738	4.50424	7.82871	1.3245	88	1.355	4.50426	1	1.143	59.4051	3.05713	3.87172	0.3914	108	1.143	3.05711	1.47222	1.4133	55.8594	1.04168	1.98892	0.5917	128	0.96	1.04167
572	69	1	1	1		28.3	3	792	27	1.11111	1.2156	60.1463	2.01088	3.13702	0.6857	112	1.094	2.01097	1.25	1.2597	59.0959	0.909145	1.97188	0	121	1.00778	0.909174	1.38889	1.3142	58.1242	1.39186	1.72045	0.8392	127	0.94625	1.39176
573	79	3	0	1		20	1	1386	24	0.916667	1.1998	58.2343	3.68093	4.49082	2.6859	89	1.30889	3.68073	1.22222	1.3949	55.9693	2.12091	3.50996	0.2484	105	1.14125	2.12102	1.91667	1.6707	52.5813	3.20517	3.86906	1.6	133	0.871667	3.20517
574	69	1	1	3		30	4	1955	29	0.944444	1.1466	60.7084	1.43612	2.21617	2.26	100	1.214	1.43621	1.19444	1.1777	58.7221	1.29876	2.07877	0.4926	123	0.986	1.29881	1.44444	1.2535	57.3624	1.78329	2.13955	3.8296	139	0.867778	1.7834
575	69	1	1	3		28.2	3	1386	27	1.02778	1.2596	59.7461	1.7674	4.08294	5.4778	98	1.22556	1.76732	1.52778	1.4037	56.3265	1.91919	2.12866	2.7652	132	0.91875	1.91928	1.69444	1.4814	55.0654	1.03341	1.51275	3.2203	135	0.874286	1.03342
576	69	1	1	3		23.6	2	1188	27	1.02778	1.2374	57.392	1.44826	2.63678	1.3739	102	1.204	1.44814	1.38889	1.3733	54.7408	1.4689	2.31747	3.6989	123	0.98875	1.46889	1.61111	1.4258	53.3898	4.15171	4.05527	0.6079	138	0.885	4.15168
577	69	1	1	3		21.7	1	2559	25	1.13889	1.273	56.8588	2.37746	4.15468	2.3311	110	1.11778	2.37739	1.55556	1.4389	54.8649	0.936236	1.20551	0.9023	132	0.925	0.936244	1.72222	1.518	54.295	0.945054	1.82282	0.3552	134	0.881429	0.945049
578	66	1	1	1		22.4	1	3372	28	0.916667	1.1183	60.4918	3.11062	4.03575	0.6244	102	1.22	3.11044	1.22222	1.1941	58.4442	1.52158	2.35233	0	123	0.977	1.5216	1.69444	1.4	55.0681	1.03721	1.5726	1.0152	144	0.82625	1.03716
579	71	2	0	2		25.6	3	756	28	1.11111	1.2389	57.287	1.34527	2.03519	2.3906	106	1.115	1.34529	1.36111	1.4088	56.1594	1.36632	2.42809	1.387	119	1.035	1.36639	1.55556	1.5222	54.3066	1.67731	3.73877	2.2618	122	0.978571	1.67724
580	75	3	0	3		30.1	4	758	26	1.19444	1.2608	57.2632	2.40955	1.86106	8.2692	114	1.05556	2.40958	1.44444	1.366	54.2296	1.24561	3.37362	5.4588	122	0.945714	1.24565	1.94444	1.6657	52.9183	1.10055	2.08907	0.7092	142	0.856667	1.10056
581	69	1	0	2		27.9	3	1386	24	1.16667	1.3665	59.7652	1.78262	2.89817	2.6883	103	1.17125	1.78264	1.41667	1.4551	57.1627	2.63897	3.20051	2.6317	116	1.02714	2.6389	1.61111	1.6138	56.7388	0.68605	1.8809	1.5504	118	1.00167	0.686041
582	66	1	0	3		25.5	3	1188	28	0.916667	1.3465	59.2284	1.55393	3.64741	1.107	84	1.46889	1.55391	1.47222	1.5206	56.2932	1.23713	2.21235	2.2401	117	1.03286	1.23711	1.66667	1.5667	55.0152	1.6084	1.27219	0.3384	130	0.94	1.60836
583	82	3	0	4		26.7	3	5278	27	0.805556	1.0802	59.5254	1.78348	3.63979	0.6678	89	1.34091	1.78345	0.916667	1.0242	58.8283	2.53422	3.40669	0.1813	106	1.11727	2.53416	1.13889	1.2249	57.438	1.24834	2.43167	0.7308	110	1.07556	1.24825
584	79	3	0	2		25.5	3	3199	27	1.13889	1.3482	57.2334	2.63564	4.43308	0.883	103	1.18375	2.63569	1.44444	1.4878	53.8835	4.55358	7.92822	8.2238	121	1.03	4.5538	1.75	1.585	51.1041	1.7564	2.71035	8.0581	136	0.905714	1.75639
585	80	3	0	1		22.3	1	2079	24	0.888889	1.1684	59.4252	2.29955	4.51845	0.2086	92	1.31444	2.29949	1.19444	1.3079	57.4201	1.99036	3.3086	1.6217	109	1.095	1.99036	1.63889	1.6007	54.2662	1.4072	1.50462	2.9176	123	0.976667	1.4072
586	75	3	0	2		26.8	3	1584	26	1.13889	1.1856	58.8857	2.44725	3.48438	0.6985	117	1.041	2.44721	1.30556	1.2998	57.8125	2.55485	3.16973	1.5748	124	0.995556	2.5548	1.61111	1.427	56.4516	1.32998	1.63999	1.6103	136	0.885714	1.33003
587	77	3	0	1		23.2	2	924	17	0.944444	1.1503	59.5238	2.86292	4.52357	3.5091	100	1.218	2.86299	1.11111	1.3136	59.0226	3.33076	7.69299	2.7151	104	1.18222	3.33084	1.75	1.5867	54.4118	2.07966	2.52592	2.098	131	0.906667	2.07973
588	85	3	0	1		24.4	2	462	18	1.02778	1.2802	57.5379	1.14237	2.31726	0.2099	98	1.24556	1.1424	1.27778	1.3944	56.1283	1.16252	2.13618	2.6457	111	1.09125	1.16253	1.5	1.5429	54.8611	1.97395	2.55135	2.1774	118	1.02857	1.97398
589	89	3	1	1		24.2	2	527.5	25	0.861111	1.0553	59.5697	2.91858	4.58337	1.8519	96	1.22545	2.91874	1.16667	1.1168	58.9744	1.78682	2.83394	0.692	126	0.957273	1.78679	1.33333	1.2444	57.2619	1.23719	1.19608	0.7585	131	0.933333	1.23718
590	85	3	1	1		24.7	2	6377	20	1.16667	1.0723	57.8635	1.34895	1.43994	1.1669	130	0.919091	1.34898	1.5	1.158	55.3109	1.90376	2.14677	2.2924	156	0.772	1.90375	1.69444	1.1711	52.2508	1.98203	2.46159	2.6908	168	0.691111	1.98213
591	82	3	1	1		21.2	1	462	27	0.527778	0.7034	61.9425	8.57289	13.8795	5.8496	89	1.33278	8.57243	0.555556	0.7639	62.5455	10.42	16.9958	1.5415	104	1.375	10.4193	0.805556	0.8534	58.7791	3.50616	4.54243	3.4512	114	1.05933	3.5062
592	65	1	1	4		25.7	3	1386	28	1	1.2667	57.6316	2.60504	6.06612	2.0921	96	1.26667	2.60513	1.27778	1.3332	58.0405	1.56514	2.00774	0.2541	117	1.04333	1.56517	1.66667	1.4042	55.4896	1.85317	2.5084	1.6529	144	0.8425	1.85312
593	82	3	1	1		25.7	3	165	30	0.861111	1.0463	60.2195	2.24135	4.78566	2.9749	101	1.215	2.24145	1.16667	1.141	58.8957	2.13513	2.75878	0.9112	124	0.978	2.13503	1.33333	1.2222	57.0909	2.67216	3.50319	1.1364	127	0.916667	2.67217
594	88	3	1	1		22.3	1	1386	23	1.05556	1.1347	58.0465	2.47011	3.46274	2.4098	110	1.075	2.46994	1.19444	1.1574	55.934	2.70881	3.17803	1.1779	125	0.969	2.70886	1.38889	1.2292	55.9322	1.04179	1.64842	2.0305	139	0.885	1.04176
595	73	2	1	1		22.2	1	933	29	0.944444	1.1016	56.4302	2.26147	3.44762	1.0792	105	1.16636	2.26167	1.08333	1.1418	55.7875	1.65427	3.82774	1.7317	112	1.054	1.65423	1.47222	1.2972	54.2245	2.0333	2.26337	1.9472	138	0.881111	2.03336
596	76	3	0	2		25.1	3	1386	25	0.916667	1.3784	56.6916	3.53379	6.87421	6.1345	80	1.50375	3.53357	1.33333	1.3483	56.6131	2.39367	2.75784	4.9645	116	1.01125	2.39369	1.94444	1.7694	53.6264	1.70242	2.74063	3.2131	130	0.91	1.70241
597	69	1	0	3		23.5	2	1986	30	1.05556	1.2812	57.2606	1.29865	1.7464	0.6417	100	1.21375	1.29861	1.41667	1.445	53.3088	3.32478	4.68384	7.9168	119	1.02	3.32467	1.55556	1.5022	54.5858	1.90603	2.89068	1.9738	125	0.965714	1.90593
598	69	1	0	1		25.3	3	6732	26	0.861111	1.1061	61.005	1.97405	3.29875	0	94	1.28455	1.974	1.02778	1.1871	60.1732	1.6988	2.4928	2.5753	103	1.155	1.69882	1.47222	1.4465	56.6158	1.2203	1.22934	0.2928	125	0.9825	1.22031
599	69	1	0	3		21.2	1	1533	26	1.11111	1.3333	57.2917	1.50236	3.23625	0.432	101	1.2	1.50231	1.41667	1.5158	55.4072	2.05981	3.43999	1.2048	113	1.07	2.05971	1.77778	1.6711	52.8369	1.5045	2.09229	1.8976	129	0.94	1.50448
600	71	2	0	2		24.5	2	2079	28	1.11111	1.2309	58.676	1.26076	1.96793	1.7622	108	1.10778	1.26076	1.33333	1.3533	57.8818	0.853202	1.67272	1.1765	117	1.015	0.853227	1.52778	1.4571	56.0944	1.65268	2.52111	2.7233	130	0.95375	1.65262
601	68	1	0	3		25.8	3	1485	30	1.05556	1.2495	58.2893	1.51932	1.71558	3.8862	100	1.18375	1.51927	1.33333	1.43	57.2261	1.598	3.01873	1.6484	113	1.0725	1.59805	1.52778	1.5387	55.461	1.56672	1.7845	1.9293	117	1.00714	1.56672
602	72	2	0	1		26.6	3	7623	27	0.944444	1.2803	59.6721	2.62784	6.03934	0.4057	89	1.35556	2.62807	1.55556	1.4356	56.0372	1.11631	1.83842	1.2308	127	0.922857	1.11627	2.11111	1.6889	52.5	2.1651	3.47752	1.3245	152	0.8	2.16506
603	66	1	1	1		35	4	693	24	1.08333	1.1798	58.494	2.03043	2.02995	2.4637	109	1.089	2.03061	1.33333	1.28	56.713	1.55277	2.36736	3.5378	127	0.96	1.55282	1.58333	1.3439	55.2283	1.71113	2.29701	0	141	0.84875	1.71119
604	74	2	1	1		22.8	1	462	25	0.777778	0.8911	60.0374	3.26116	4.71856	1.548	104	1.14571	3.26102	0.916667	0.9138	59.1821	1.68714	2.81183	1.1407	120	0.996923	1.68698	1.16667	1.0808	57.4092	1.47532	1.79152	0.2307	128	0.926364	1.4753
605	77	3	1	1		22.1	1	1731	25	1.02778	1.1449	58.3483	1.28221	1.71385	0.2153	105	1.114	1.28212	1.13889	1.1423	57.7268	2.31898	2.73357	0.4283	120	1.003	2.31898	1.25	1.2088	56.4633	1.67067	1.80613	0.4739	127	0.967	1.67068
606	73	2	1	1		23.6	2	3465	25	0.944444	1.0334	57.1973	1.91905	3.52989	3.4393	112	1.09417	1.91921	1.27778	1.2292	56.237	1.45535	2.57073	2.6476	126	0.962	1.4553	1.52778	1.354	54.5839	2.10631	2.5808	0.8345	138	0.88625	2.10623
607	76	3	0	3		22.7	1	5544	25	1.02778	1.2493	59.2322	2.33055	3.28149	0.4494	98	1.21556	2.33045	1.30556	1.441	57.7576	1.49822	2.83841	1.0782	111	1.10375	1.49816	1.58333	1.5788	56.1605	1.16391	1.64849	0.3263	122	0.997143	1.1639
608	76	3	0	2		26	3	2079	29	0.888889	1.1515	59.2982	2.21696	3.50938	0.5186	94	1.29545	2.21692	1.11111	1.2111	57.5943	1.83486	3.03815	0.6473	109	1.09	1.83486	1.36111	1.3424	56.147	1.67664	1.76715	1.1628	121	0.98625	1.67665
609	74	2	0	3		29.7	3	693	27	1.11111	1.1578	57.4856	0.718117	1.2177	2.2322	113	1.042	0.718168	1.22222	1.2222	56.7	1.6733	2.09418	2.7337	122	1	1.67332	1.41667	1.3476	54.9277	1.33365	2.36493	2.0203	127	0.95125	1.33363
610	77	3	0	1		26.9	3	2919	16	0.75	0.8936	60.7314	1.4488	3.38639	3.1558	101	1.19143	1.44881	0.888889	1.0289	61.1231	2.73486	3.60453	4.879	102	1.1575	2.73483	1.19444	1.2088	58.6957	1.38332	1.73744	4.4452	121	1.012	1.3834
611	76	3	0	3		24.9	2	2425.5	26	1.08333	1.2663	57.4144	2.07387	3.42928	0.8048	105	1.16889	2.0739	1.27778	1.3912	56.946	2.61558	6.14617	0.8032	112	1.08875	2.61557	1.66667	1.625	53.6752	1.84906	2.32361	4.174	123	0.975	1.849
612	72	2	0	2		22	1	4851	20	1.05556	1.3253	60.4425	1.59794	3.52649	4.591	94	1.25556	1.59783	1.30556	1.472	58.0931	2.86549	3.84917	0.5305	109	1.1275	2.86538	1.66667	1.6944	55.5738	0.463694	1.37439	0.3683	119	1.01667	0.463677
613	70	2	0	4		18.4	1	2772	30	1.25	1.4172	56.3396	2.28893	3.37205	1.5268	109	1.13375	2.28892	1.63889	1.6225	53.1987	2.97366	3.54445	1.8692	120	0.99	2.97366	1.83333	1.6469	53.0612	2.0743	1.77682	0.7937	129	0.898333	2.07427
614	72	2	0	3		24.5	2	990	26	1.22222	1.4056	56.8478	2.49753	3.61984	2.0357	108	1.15	2.49764	1.61111	1.5812	54.7307	1.75884	1.88231	1.6208	125	0.981429	1.75881	1.88889	1.6559	52.8517	1.70045	2.60048	5.7363	140	0.876667	1.70043
615	72	2	0	5		25	3	660	28	0.972222	1.2164	57.5488	2.90485	2.83759	0.7533	96	1.25111	2.90505	1.25	1.3891	56.1305	1.30696	2.34632	0.5141	109	1.11125	1.30697	1.63889	1.6034	53.833	1.49488	1.75134	2.2401	123	0.978333	1.49488
616	66	1	0	3		23.4	2	4158	29	1.38889	1.5337	56.4036	2.15702	2.79752	3.6258	111	1.10429	2.15696	2	1.81	52.4862	1.39039	1.45524	3.1499	137	0.905	1.39039	2.30556	1.826	51.7677	1.85572	2.11618	1.0526	148	0.792	1.85567
617	76	3	0	3		22.5	1	2425.5	30	1	1.2411	57.6544	4.22013	7.58745	3.6933	100	1.24111	4.22006	1.36111	1.4642	55.5113	1.30114	3.00119	0.7905	111	1.07571	1.30119	1.66667	1.6806	52.8926	1.75705	3.72831	1.77	120	1.00833	1.75705
618	71	2	1	2		25	3	990	26	1	1.175	58.4681	2.67106	5.24662	1.0194	102	1.175	2.67104	1.22222	1.1856	55.8763	1.12932	2.08711	0.7034	125	0.97	1.12932	1.61111	1.3674	54.1973	1.37369	1.84511	0	141	0.84875	1.37369
619	76	3	1	1		28.1	3	1617	27	0.944444	1.087	57.346	3.98064	4.58358	7.8963	102	1.15091	3.98092	1.11111	1.15	56.715	1.38337	2.62118	6.216	115	1.035	1.38336	1.47222	1.2988	55.2897	1.39115	0.751858	3.7307	137	0.882222	1.3911
620	74	2	1	3		20.1	1	693	23	1.02778	1.247	58.0586	1.6936	2.31249	1.3659	100	1.21333	1.69352	1.36111	1.3097	55.0808	1.88332	1.91373	0.7683	124	0.962222	1.88331	1.58333	1.427	54.3689	1.95644	2.75893	0.3044	134	0.90125	1.95655
621	76	3	0	2		23.6	2	1386	30	0.972222	1.2056	58.6022	2.81919	4.33192	1.7468	95	1.24	2.81938	1.25	1.3328	55.803	1.14271	2.9717	5.5637	113	1.06625	1.14265	1.72222	1.5352	52.8846	1.63436	2.35494	3.1091	137	0.891429	1.6343
622	69	1	0	2		25.9	3	577.5	28	0.944444	1.1456	58.1204	2.55555	3.71023	5.0465	100	1.213	2.55565	1.25	1.2792	55.7003	1.12834	1.69263	4.512	119	1.02333	1.12837	1.55556	1.4556	53.5878	1.12192	1.55446	5.6145	127	0.935714	1.1219
623	78	3	0	2		17.5	1	1095	28	0.972222	1.141	58.6367	2.49798	3.69496	0.1874	104	1.17364	2.49799	1.38889	1.3212	54.0079	1.3336	1.5868	1.5425	123	0.95125	1.33363	1.63889	1.482	51.9747	1.30272	1.45436	1.9934	129	0.904286	1.30272
624	82	3	0	1		19.7	1	4998	29	1.02778	1.2607	58.7862	2.43062	2.8289	0.6572	99	1.22667	2.43051	1.36111	1.3849	55.6511	1.82224	2.36653	2.241	117	1.0175	1.82216	1.75	1.5375	53.3333	1.86815	1.56188	0.349	136	0.878571	1.86815
625	74	2	1	4		24.9	2	2772	28	1.19444	1.1801	56.2753	2.01411	1.81216	0.6969	120	0.988	2.01414	1.47222	1.2628	54.6632	2.183	1.81804	0.2861	141	0.857778	2.18294	1.75	1.2289	52.2152	2.49178	2.21143	1.6421	170	0.702222	2.49177
626	71	2	0	3		26	3	2772	28	1	1.2878	58.7575	1.14467	1.9652	0.209	96	1.28778	1.14465	1.55556	1.5737	56.5074	1.19944	1.21612	0.6452	119	1.01167	1.19936	1.80556	1.6611	54.7101	1.08699	1.36245	0.3992	131	0.92	1.08696
627	70	2	0	5		25.7	3	528	30	0.944444	1.1522	57.8689	2.66861	4.10393	0.1765	102	1.22	2.66866	1.33333	1.38	56.5217	0.836694	1.76923	3.5474	118	1.035	0.83674	1.58333	1.5223	54.5319	1.2953	1.65683	0.9852	128	0.961429	1.29536
628	70	2	1	2		24.7	2	1986	26	0.916667	1.12	61.3839	5.12714	8.86861	1.5534	102	1.22182	5.12691	1.33333	1.3007	58.5421	1.87843	2.72402	1.6349	125	0.975556	1.87841	1.86111	1.457	54.927	2.23485	1.94622	1.0545	153	0.782857	2.23494
629	76	3	0	1		25.2	3	2772	24	1.11111	1.3181	56.1644	1.88198	3.20203	2.1553	102	1.18625	1.88204	1.36111	1.4479	53.9365	3.25436	5.85837	4.7006	115	1.06375	3.25438	1.88889	1.6685	52.0755	1.41195	2.21736	0	138	0.883333	1.41195
630	76	3	0	3		20.8	1	2772	29	0.972222	1.4158	58.5408	2.52155	4.49926	0.2068	84	1.45625	2.52162	1.38889	1.5949	55.5878	2.99211	3.80443	0.565	105	1.14833	2.99209	2.02778	1.8047	52.809	1.29745	1.54614	2.0041	138	0.89	1.29742
631	71	2	1	3		19.1	1	2028	25	1.25	1.3219	55.4374	0.915538	1.54589	0.2361	113	1.0575	0.915599	1.52778	1.3616	52.7349	1.89741	1.34086	0.8942	136	0.89125	1.8973	1.75	1.465	52.7304	0.836058	1.21164	1.789	141	0.837143	0.836003
632	66	1	0	5		27.3	3	297	29	1.33333	1.42	56.4554	2.61393	4.10058	4.4084	115	1.065	2.61397	1.61111	1.5006	53.9877	2.25421	2.74989	5.1293	127	0.931429	2.25413	1.91667	1.6164	52.7668	2.1286	2.8427	5.506	142	0.843333	2.12852
633	65	1	1	4		20	1	2079	30	0.916667	1.0328	58.6538	3.64763	5.50075	0.5381	108	1.12667	3.64758	1.33333	1.2533	56.2648	1.22841	1.76629	1.6086	129	0.94	1.2284	1.75	1.4131	54.4892	2.29614	2.42782	0.6826	148	0.8075	2.29604
634	66	1	0	5		23.9	2	2679	27	1.02778	1.5226	57.6663	8.06357	11.609	1.3848	86	1.48143	8.06347	1.44444	1.5373	54.8993	4.2275	4.85434	0.2972	111	1.06429	4.22766	1.83333	1.6592	52.302	2.09163	3.43218	1.5565	130	0.905	2.09168
635	85	3	0	3		20.5	1	1137	23	0.75	1.2015	61.3608	3.90624	5.35831	5.8056	75	1.602	3.90624	0.972222	1.2412	60.2263	3.28184	5.61399	7.5826	93	1.27667	3.28193	1.47222	1.5122	56.3282	2.06285	2.40608	0.6349	119	1.02714	2.06292
636	76	3	0	2		20.6	1	1386	29	0.944444	1.0981	58.8741	1.37657	2.44148	0.7634	102	1.16273	1.37661	1.08333	1.1678	58.3488	1.42504	1.94657	0	110	1.078	1.42507	1.41667	1.3317	56.9149	1.50447	2.32435	2.1799	128	0.94	1.50448
637	83	3	0	2		25.8	3	693	24	0.861111	1.1155	60.2807	1.55662	3.49797	3.0496	94	1.29545	1.55657	1.16667	1.3358	58.5153	1.31011	1.70895	0.2345	105	1.145	1.31004	1.5	1.4288	56.4304	2.27299	3.1639	1.1976	129	0.9525	2.27303
638	75	3	0	1		25.5	3	2772	25	0.888889	1.2533	62.0173	2.3164	4.50407	3.6634	86	1.41	2.3163	1.22222	1.3582	59.2801	1.22706	1.96676	4.8527	106	1.11125	1.22708	1.47222	1.4764	56.6952	1.1573	1.46926	0.3295	118	1.00286	1.15727
639	79	3	0	2		26.9	3	1386	26	0.972222	1.1472	58.3051	1.69491	2.74419	2.4098	104	1.18	1.69492	1.44444	1.3064	55.5283	1.65735	1.85563	2.2347	135	0.904444	1.65734	1.72222	1.4442	54.3441	1.61619	2.38039	1.6475	146	0.838571	1.61616
640	69	1	0	1		23.3	2	924	27	0.75	1.0636	59.7436	2.07921	3.50314	7.614	86	1.41818	2.07914	1.16667	1.2328	56.9926	2.27482	4.03333	3.1183	113	1.05667	2.2748	1.52778	1.3597	54.9157	1.86332	2.12307	0.625	137	0.89	1.86327
641	76	3	0	3		20.3	1	693	21	1.05556	1.289	58.0528	1.41552	1.71189	3.3079	100	1.22111	1.4155	1.36111	1.4002	55.6501	2.40268	2.94591	3.6266	117	1.02875	2.40264	1.58333	1.5517	54.9563	2.886	3.82049	1.6314	121	0.98	2.88615
642	79	3	0	1		28.5	3	536	13	1.02778	1.1182	58.0882	1.47065	3.06017	5.9627	108	1.088	1.47059	1.33333	1.2519	56.0947	1.05842	1.87914	6.8295	131	0.938889	1.05849	1.66667	1.431	55.0749	2.74417	1.87054	6.0421	140	0.858571	2.74416
643	70	2	0	1		23.9	2	693	21	0.888889	1.2142	62.1523	2.78193	4.03525	2.8601	90	1.366	2.78184	1.22222	1.3399	59.7491	3.44148	4.26701	1.7435	111	1.09625	3.44159	1.44444	1.463	59.5205	1.72736	1.73083	3.6149	119	1.01286	1.72743
644	80	3	0	1		23.5	2	1533	28	0.805556	1.1227	59.6869	2.3754	3.41264	2.6231	88	1.39364	2.37536	1.02778	1.2288	59.2007	1.37216	2.49	1.2171	102	1.19556	1.3722	1.19444	1.2608	57.8947	1.42006	1.273	3.5402	116	1.05556	1.42008
645	82	3	0	1		23.4	2	2079	24	0.861111	1.1077	60.4947	2.53036	3.43997	0.1787	94	1.28636	2.53039	1.11111	1.2033	58.1717	2.44473	4.28043	0.4425	113	1.083	2.44473	1.44444	1.3975	55.9432	1.52864	2.43747	1.18	126	0.9675	1.5287
646	84	3	0	2		25.8	3	1693	27	0.805556	1.0506	58.7859	3.33443	5.48295	1.5625	92	1.30417	3.33434	1.08333	1.0597	57.0632	1.83998	1.95117	0.3968	124	0.978182	1.84005	1.33333	1.2682	54.5561	1.81723	1.82161	0	125	0.951111	1.81733
647	75	3	0	3		23	2	2226	24	0.777778	0.9975	58.4795	1.6271	3.42	1.8882	94	1.2825	1.62703	0.888889	1.0958	56.4159	2.95711	5.72445	5.7457	98	1.23273	2.95722	1.52778	1.4929	52.6316	0.901186	2.2382	2.8171	125	0.977143	0.90123
648	78	3	0	3		25	3	1980	24	0.861111	1.1539	60.2239	1.70175	2.46846	2.2264	90	1.34	1.70175	1.19444	1.3073	56.8528	2.02526	1.8124	1.1835	111	1.09444	2.02537	1.44444	1.4671	55.6962	1.27358	2.5131	0	115	1.01571	1.27361
649	78	3	0	2		19.8	1	3465	26	0.888889	1.1321	59.8144	2.30191	1.99333	2.2828	95	1.27364	2.30186	1.11111	1.2914	57.7438	1.97776	1.90479	0.6764	105	1.16222	1.97784	1.44444	1.5187	56.5217	1.38562	1.5985	0	115	1.05143	1.3856
650	73	2	0	2		22.2	1	2376	28	1.22222	1.3241	58.359	1.23069	2.10302	1.467	112	1.08333	1.23077	1.33333	1.3567	57.6167	1.17832	1.20798	1.4599	117	1.0175	1.17834	1.75	1.5604	55.1402	1.19687	0.675913	0	132	0.891667	1.19685
651	85	3	0	2		21.9	1	4158	29	1.02778	1.3258	57.9457	3.33442	6.38477	6.2651	92	1.29	3.33423	1.30556	1.3708	57.2619	1.16645	2.68241	2.2536	115	1.05	1.16642	1.5	1.4957	56.0172	3.11262	2.92999	4.6675	118	0.997143	3.11254
652	77	3	0	2		24.6	2	3052	29	1.08333	1.294	60.6512	1.8972	3.21511	3.9403	103	1.19444	1.89731	1.33333	1.3483	57.8492	2.12311	4.14509	3.7414	118	1.01125	2.12306	1.77778	1.5763	55.4511	1.55009	1.92458	2.1353	132	0.886667	1.55004
653	67	1	0	1		24.9	2	4158	27	1.11111	1.3444	58.5744	4.31431	7.00989	2.848	98	1.21	4.31418	1.75	1.5838	55.6169	1.39034	2.24248	0	134	0.905	1.39039	1.97222	1.6041	54.0984	1.15915	1.50929	1.3304	147	0.813333	1.15919
654	66	1	0	3		21.3	1	1386	27	1	1.2611	58.5903	2.707	3.81172	1.8968	96	1.26111	2.70701	1.22222	1.2861	58.3949	2.3182	3.33933	2.5064	115	1.05222	2.31832	1.61111	1.5237	55.8912	1.68205	2.01266	3.0357	126	0.945714	1.6821
655	67	1	0	2		24.3	2	3612	27	0.888889	1.3911	58.6262	3.27387	5.44432	2.1464	76	1.565	3.27379	1.38889	1.504	56.3325	1.18001	1.89766	4.3217	113	1.08286	1.17998	1.55556	1.5178	56.369	0.926001	0.948216	1.6921	123	0.975714	0.925996
656	72	2	0	1		24.7	2	1404	24	0.888889	1.0569	57.6114	2.99605	5.0457	2.7299	103	1.189	2.99605	1.47222	1.3287	56.0942	1.54223	2.6648	0	131	0.9025	1.54232	1.58333	1.3755	55.1079	0.690068	1.41649	0.321	136	0.86875	0.690048
657	71	2	0	2		26.1	3	2772	26	0.944444	1.253	56.5327	1.28108	2.88859	5.311	91	1.32667	1.28116	1.22222	1.2888	57.3235	2.68641	4.58695	0.7435	112	1.05444	2.68652	1.66667	1.5524	54.6012	1.94005	2.2809	0.3373	128	0.931429	1.94005
658	82	3	0	2		22.7	1	0	24	1.05556	1.2002	58.2234	1.42095	2.52424	1.0582	107	1.137	1.42089	1.25	1.3625	57.5688	2.63514	3.10133	2.1872	112	1.09	2.63512	1.55556	1.4222	54.5312	2.01325	2.06286	1.5083	131	0.914286	2.01314
659	65	1	0	4		20.7	1	657	29	1.08333	1.5383	56.9416	2.16237	3.17343	0.4684	84	1.42	2.16239	1.44444	1.5641	56.5963	1.76013	1.82026	1.8073	113	1.08286	1.76011	1.69444	1.6267	54.8611	1.47306	2.01509	1.5268	125	0.96	1.47314
660	71	2	0	3		19.2	1	4452	28	1.13889	1.3838	56.7901	1.42556	1.52491	2.1662	100	1.215	1.42556	1.5	1.66	55.1205	0.673554	2.34214	4.1182	111	1.10667	0.673514	2.13889	1.9207	53.4521	1.47742	1.1833	2.4214	137	0.898	1.47734
661	74	2	0	2		25	3	3465	27	1.11111	1.1426	55.4295	2.34307	3.12487	1.8349	115	1.02833	2.34308	1.77778	1.7351	54.7131	1.38988	2.4793	0.3795	119	0.976	1.38982	2	1.856	54.0948	3.07823	3.18053	2.8573	127	0.928	3.0782
662	72	2	0	1		28.5	3	924	23	1.19444	1.2542	57.672	1.61866	1.84786	0.995	116	1.05	1.61874	1.36111	1.3424	57.0342	2.20621	3.47914	0.2946	122	0.98625	2.2062	1.5	1.4175	54.8942	1.5873	2.79811	0.5882	129	0.945	1.5873
663	69	1	0	4		22.5	1	0	29	1.08333	1.2988	58.5728	2.34084	3.29658	1.5784	103	1.19889	2.34093	1.44444	1.4795	57.1827	1.55306	2.6202	1.2945	116	1.02429	1.55307	1.77778	1.5585	53.9924	2.24948	2.54554	3.5846	136	0.876667	2.24946
664	83	3	0	3		25.9	3	1302	27	0.75	1.0439	56.9562	2.11845	3.1842	8.7149	83	1.39182	2.11852	1.05556	1.0968	57.8303	1.04261	1.72211	2.3086	114	1.03909	1.04255	1.55556	1.4222	55.9375	2.01325	1.48916	1.565	130	0.914286	2.01314
665	73	2	0	3		18.1	1	1155	28	1.05556	1.1284	58.0917	2.06864	2.92641	6.1345	112	1.069	2.0686	1.41667	1.2577	53.9424	1.38246	1.36627	3.7338	133	0.887778	1.3824	1.72222	1.3972	53.4669	1.4371	0.90542	5.1624	145	0.81125	1.43719
666	80	3	0	1		22.6	1	1233	24	0.944444	1.275	59.8354	1.63777	3.22702	0.555	90	1.35	1.63784	1.27778	1.4056	58.4848	1.48452	5.64215	2.1662	112	1.1	1.48454	1.69444	1.5843	54.3672	1.34574	1.264	1.6807	131	0.935	1.34578
667	72	2	0	4		19.7	1	2919	27	0.777778	0.9826	59.4327	2.29271	3.9135	0.4535	96	1.26333	2.29263	1.02778	1.0932	56.9231	1.80504	2.16643	0	112	1.06364	1.80502	1.55556	1.4822	53.5232	2.00039	1.99726	1.1364	129	0.952857	2.00025
668	72	2	0	5		21.9	1	693	27	1.33333	1.4248	56.5508	1.90001	2.9676	2.7399	113	1.06857	1.90009	1.52778	1.554	55.8989	3.18419	5.44537	3.566	120	1.01714	3.18421	1.69444	1.6323	53.8062	2.29522	3.29274	4.2699	124	0.963333	2.29524
669	71	2	0	4		26.1	3	1488	29	1.13889	1.3311	57.6471	1.44683	1.92724	0	103	1.16875	1.44682	1.41667	1.5502	55.7441	1.88287	2.34877	3.9103	111	1.09429	1.88279	1.75	1.5175	55.0247	1.01552	1.27197	0.7299	138	0.867143	1.01555
670	86	3	0	3		22.9	1	1386	27	0.75	0.8625	61.4493	5.50878	7.17193	2.4354	104	1.15	5.50877	0.861111	0.9856	60.4167	4.87794	5.34753	2.9287	104	1.14462	4.87775	1.02778	1.0543	59.1389	2.65368	3.26232	2.8228	120	1.02583	2.65353
671	75	3	0	1		26.7	3	396	27	0.777778	0.9549	59.7118	2.35108	4.32662	2.5198	98	1.22769	2.35109	1.13889	1.1981	57.2243	2.61374	3.56422	4.7791	112	1.052	2.61364	1.47222	1.4483	54.3837	1.60221	2.43253	4.8512	123	0.98375	1.60223
672	77	3	0	2		26.2	3	2593	30	1.22222	1.4132	58.3784	1.21831	1.91509	2.0566	105	1.15625	1.21832	1.33333	1.44	57.2917	0.801832	2.03502	1.3459	111	1.08	0.801875	1.58333	1.5449	55.7833	0.925957	1.30577	3.2576	123	0.975714	0.925996
673	74	2	0	1		25.2	3	3685	27	1.02778	1.271	58.0413	1.61731	4.12362	0.6445	98	1.23667	1.61725	1.36111	1.4544	55.615	0.779563	0.889868	1.8593	111	1.06857	0.779539	1.80556	1.6491	54.0146	2.15914	1.74545	1.1835	130	0.913333	2.15915
674	76	3	0	3		21.5	1	1386	27	0.805556	1.1697	58.8154	3.07701	6.09245	3.4515	84	1.452	3.0769	1.25	1.3431	54.8087	3.72562	6.68689	3.02	114	1.07444	3.72573	1.75	1.6975	51.7182	2.91588	3.77198	6.6201	125	0.97	2.9159
675	73	2	0	4		27.2	3	2364	29	1.02778	1.2413	59.2456	2.30185	3.65597	3.0032	101	1.20778	2.30175	1.30556	1.3855	57.126	2.68348	3.60221	0.2751	116	1.06125	2.68334	1.75	1.565	54.4728	1.0103	1.28486	0.6993	134	0.894286	1.01031
676	70	2	0	3		25.2	3	1875	28	1.13889	1.4051	59.2705	2.18013	2.59151	1.7566	97	1.23375	2.18008	1.30556	1.4678	58.5769	1.33273	1.68957	1.5221	105	1.12429	1.33267	1.58333	1.6625	56.1905	1.98253	2.29754	2.569	112	1.05	1.98254
677	74	2	0	3		24.2	2	3172	29	1.22222	1.3353	57.2082	1.42906	3.496	5.1055	109	1.0925	1.42906	1.5	1.4138	55.5703	1.89426	3.35917	2.068	127	0.9425	1.89428	1.94444	1.5718	54.6392	1.32018	1.25771	4.9346	148	0.808333	1.32023
678	73	2	1	4		22.8	1	1164	26	1.27778	1.2962	55.9693	1.14876	1.63697	1.2516	119	1.01444	1.14875	1.47222	1.3305	55.74	1.45726	1.99318	0.554	132	0.90375	1.45721	1.97222	1.6041	54.0984	1.35918	1.06731	0.3824	146	0.813333	1.35927
679	75	3	1	1		20.9	1	1155	30	1.11111	1.3528	58.9322	1.73014	2.90826	4.4017	100	1.2175	1.73022	1.41667	1.422	56.9116	1.64744	2.55203	2.2858	123	1.00375	1.64742	1.58333	1.4567	56.5217	0.941263	1.53215	3.9822	134	0.92	0.941332
680	81	3	1	3		21.4	1	1484	27	0.916667	1.1375	59.4139	3.08229	3.66581	3.8643	98	1.24091	3.08215	1.27778	1.3062	57.7174	1.51395	2.16087	1.2937	119	1.02222	1.51396	1.47222	1.4041	56.3565	1.7338	1.93358	1.8182	128	0.95375	1.73378
681	82	3	1	1		22.5	1	0	24	0.75	1.1148	60.3058	2.58618	6.49092	1.2251	80	1.48636	2.58622	1.08333	1.2819	57.6526	1.73646	3.03508	2.1931	101	1.18333	1.73645	1.27778	1.2522	55.5556	2.96531	3.8052	1.2674	122	0.98	2.96524
682	80	3	1	1		24.1	2	933	17	1.05556	1.1358	57.4349	3.1708	5.65788	2.1422	111	1.076	3.17077	1.22222	1.2317	55.5678	4.09874	4.87333	0.2478	117	1.00778	4.09871	1.38889	1.2068	54.7315	1.75339	2.12912	0	140	0.868889	1.75336
683	72	2	0	4		23.2	2	1386	29	0.916667	1.1896	58.3904	2.07976	2.99673	2.8066	90	1.29778	2.07962	1.22222	1.3214	57.3484	1.26706	1.16254	1.7011	113	1.08111	1.26709	1.80556	1.634	54.6961	0.844013	1.39644	0.4057	132	0.905	0.843937
684	74	2	0	4		25.2	3	2772	28	1.16667	1.3665	57.2038	2.06668	2.47221	1.7858	104	1.17125	2.06669	1.41667	1.4627	55.4479	2.25847	3.21996	1.368	119	1.0325	2.25845	1.77778	1.6148	55.0459	2.14772	2.0977	1.3841	132	0.908333	2.14765
685	81	3	0	1		23.7	2	594	27	1.05556	1.4431	56.3218	1.82197	4.34912	5.777	87	1.36714	1.8219	1.33333	1.44	56.1111	1.01433	2.89568	1.7826	85	1.08	1.0143	1.83333	1.7019	52.9623	0.966794	2.01502	5.0892	132	0.928333	0.966816
686	72	2	0	5		24.3	2	7224	30	1	1.3	58.9744	2.20569	3.3913	11.2329	98	1.3	2.20572	1.22222	1.2698	57.4332	2.81333	3.38428	3.8417	118	1.03889	2.81346	1.80556	1.5476	54	1.49082	1.90778	2.1979	138	0.857143	1.49071
687	71	2	0	5		24.1	2	1399.5	30	1.08333	1.3181	58.2648	4.60047	7.98664	2.4364	101	1.21667	4.60078	1.36111	1.3407	55.7107	2.78027	5.41763	2.0261	118	0.985	2.78032	1.80556	1.631	52.583	1.88165	3.24782	4.7628	136	0.903333	1.88156
688	74	2	0	4		23.1	2	4851	29	0.916667	1.0992	58.6808	2.17633	3.58005	0.1833	102	1.19909	2.1763	1.16667	1.2354	57.5026	1.8053	2.64945	2.4748	114	1.05889	1.80531	1.61111	1.4684	55.3292	1.23422	1.89737	0.3091	132	0.911429	1.23417
689	72	2	0	1		24.9	2	3612	19	0.972222	1.1307	59.2433	2.1769	3.57678	0.7678	104	1.163	2.17695	1.25	1.3	56.6239	1.86894	2.8163	2.7467	116	1.04	1.86889	1.44444	1.4218	54.8621	1.19672	2.57774	3.7094	119	0.984286	1.19684
690	82	3	0	3		21.2	1	0	25	0.916667	1.1752	59.6724	2.30868	3.45486	5.0906	92	1.282	2.30868	1.02778	1.1871	58.7879	2.57569	4.39971	2.0791	102	1.155	2.57567	1.30556	1.3839	56.25	1.41513	1.23733	2.3969	113	1.06	1.41509
691	83	3	0	3		23.8	2	396	24	0.805556	1.1878	58.7038	3.23074	10.8366	0.6645	80	1.47444	3.23074	0.944444	1.0145	60.1241	2.06269	3.42608	8.0342	110	1.07417	2.0628	1.27778	1.2579	57.2235	1.44541	2.17952	2.6043	121	0.984444	1.4454
692	81	3	0	3		27.5	3	1484	25	0.944444	1.0133	56.9907	1.19092	3.43705	5.4067	91	1.07286	1.19098	1.25	1.1238	54.8387	3.99348	3.74152	2.4939	131	0.899	3.99362	1.5	1.58	58.8608	5.81801	9.7102	0.7722	108	1.05333	5.81797
693	82	3	0	3		24.6	2	2772	23	1.08333	1.2892	57.8898	1.68058	2.75472	2.4693	104	1.19	1.68067	1.66667	1.4881	55.2	1.95958	2.31486	4.0078	136	0.892857	1.95959	1.72222	1.5648	55.3459	1.37067	1.59108	3.9502	132	0.908571	1.37072
694	77	3	0	2		21.2	1	0	22	0.75	1.2338	59.3921	2.91842	6.34697	0.6752	73	1.645	2.91857	0.972222	1.3147	58.9154	3.37575	4.45503	1.784	90	1.35222	3.37595	1.44444	1.6013	55.799	1.2225	1.77369	0.8708	109	1.10857	1.22253
695	80	3	0	1		28	3	717	27	0.944444	1.1196	58.4356	2.74775	4.13361	1.1009	102	1.18545	2.74793	1.30556	1.3186	55.1155	0.660127	0.855295	4.7688	121	1.01	0.660066	1.72222	1.5328	52.9963	0.917391	0.703257	1.6978	131	0.89	0.917412
696	79	3	0	2		26.8	3	5831	25	0.861111	1.2639	57.7593	1.31553	4.81308	3.8361	82	1.46778	1.31553	1.30556	1.4697	56.7259	1.76763	2.38921	3.6558	107	1.12571	1.76756	1.55556	1.5978	55.2156	1.85566	2.50853	1.565	117	1.02714	1.85559
697	81	3	0	1		21.4	1	990	27	0.805556	0.9949	57.0175	4.00112	6.77213	8.6615	98	1.235	4.00107	1.22222	1.1782	53.6307	1.55259	2.21403	10.1144	123	0.964	1.55255	1.63889	1.4469	53.2362	2.24217	2.45942	6.8993	136	0.882857	2.24214
698	66	1	0	2		27.4	3	1350	27	1.27778	1.2934	55.2141	0.905149	1.02619	1.7306	120	1.01222	0.905182	1.55556	1.4356	53.5604	2.43775	3.84669	0.5814	129	0.922857	2.43777	1.88889	1.6465	52.1989	0.788371	0.957875	1.2073	138	0.871667	0.788357
699	66	1	0	1		26.1	3	1386	28	1.05556	1.4448	59.726	4.00906	7.38171	4.0005	90	1.36875	4.00891	1.27778	1.464	59.2269	1.67284	2.10276	2.3717	106	1.14571	1.67287	1.72222	1.6505	55.6522	1.26611	1.33939	1.9803	126	0.958333	1.26611
700	68	1	0	2		23.5	2	4158	24	0.916667	1.1312	59.5624	4.2912	7.36622	0	98	1.234	4.29115	1.16667	1.2833	58.1818	4.08831	6.92261	1.7053	109	1.1	4.0881	1.5	1.4657	55.4094	1.61483	3.11536	2.8988	123	0.977143	1.61482
701	65	1	0	3		22.1	1	2079	30	1.47222	1.5185	55.9557	2.61322	3.26955	5.506	115	1.03143	2.61329	1.88889	1.6811	52.9963	2.67475	4.41408	0	136	0.89	2.67469	2.11111	1.7564	53.8462	2.67686	3.19521	2.1414	144	0.832	2.67681
702	73	2	0	4		26.3	3	1386	30	1	1.23	59.5303	1.71398	3.52157	1.6162	98	1.23	1.71397	1.16667	1.346	57.6381	1.0561	1.50248	0.907	105	1.15375	1.05599	1.55556	1.6133	55.5096	1.2321	1.62765	2.191	119	1.03714	1.23199
703	70	2	0	2		25.5	3	1164	22	0.861111	1.1608	60.1632	1.95706	2.82565	0.7421	90	1.348	1.95711	1.05556	1.2403	58.4681	1.91256	2.54258	1.222	103	1.175	1.91253	1.41667	1.4025	58.8745	7.91695	9.1566	5.0381	121	0.99	7.91681
704	72	2	0	3		26.2	3	1386	25	0.944444	1.0913	59.4807	4.4642	5.95874	1.763	103	1.15545	4.4646	1.11111	1.2333	58.9447	5.95659	10.413	4.4879	91	1.11	5.95647	1.41667	1.4521	56.0976	2.01134	2.9561	2.5318	119	1.025	2.01127
705	76	3	0	3		26	3	3906	24	0.694444	0.9802	63.2698	3.40144	6.88622	4.3548	85	1.41154	3.40152	1.02778	1.183	58.4709	1.99826	2.655	5.5929	106	1.151	1.99826	1.41667	1.4326	56.3659	2.72788	5.01793	2.5826	123	1.01125	2.72782
706	67	1	0	4		24.5	2	2079	28	0.972222	1.2542	58.7425	2.03455	2.75405	1.8623	96	1.29	2.03463	1.38889	1.3629	56.051	1.5653	2.18497	0.2894	123	0.98125	1.56538	1.75	1.59	53.3019	1.37072	2.62599	0.6757	134	0.908571	1.37072
707	66	1	0	3		22.9	1	891	29	1.25	1.6542	55.9194	3.66748	6.19481	2.4939	93	1.32333	3.66756	1.58333	1.7338	55.0989	4.5584	8.49128	4.8621	110	1.095	4.55859	2.05556	1.9939	51.5464	1.92869	1.37177	5.7158	122	0.97	1.92869
708	69	1	0	3		22.1	1	3852	28	0.888889	1.2267	59.3478	3.83436	6.09627	1.0638	90	1.38	3.83442	1.30556	1.4312	55.6442	2.03667	2.20095	3.6653	113	1.09625	2.03655	1.52778	1.4448	53.9275	2.98327	4.4328	5.8668	129	0.945714	2.98314
709	63	1	0	2		27	3	693	25	1	1.3156	59.5439	2.06187	3.35887	3.6136	93	1.31556	2.06192	1.30556	1.4394	57.3696	0.988407	1.68765	1.3387	109	1.1025	0.988412	1.72222	1.6706	54.4674	0.841719	1.95934	0.7576	124	0.97	0.841749
710	72	2	0	3		29.4	3	4158	27	1.05556	1.3101	58.5497	3.14239	5.27962	2.5588	99	1.24111	3.14233	1.22222	1.3173	57.732	1.50101	2.91883	1.9324	112	1.07778	1.50105	1.5	1.4513	56.0724	1.43861	2.48233	0.8785	125	0.9675	1.4387
711	68	1	0	3		28.2	3	1386	29	1.11111	1.3153	58.8173	1.45931	2.93706	0.227	102	1.18375	1.45937	1.41667	1.4612	57.0637	0.807631	1.11963	1.1205	117	1.03143	0.807611	1.63889	1.617	55.5743	2.52818	3.66068	0.9756	123	0.986667	2.52815
712	74	2	0	3		28.5	3	495	29	0.833333	1.115	59.7907	1.99977	5.07303	0.6723	88	1.338	1.99986	1.16667	1.282	57.9373	1.08907	1.40928	0.4819	109	1.09889	1.08901	1.52778	1.4037	55.5102	1.91919	2.20626	0.9217	134	0.91875	1.91928
713	68	1	0	2		27.1	3	4780	28	1.02778	1.4338	58.9606	3.18569	6.27487	4.4831	87	1.395	3.18573	1.25	1.45	57.5431	1.82871	3.22211	2.7536	104	1.16	1.82872	1.63889	1.5843	56.5517	1.65369	0.833574	1.6807	123	0.966667	1.65374
714	75	3	0	2		26.2	3	1653	27	1.16667	1.4519	59.1071	2.00844	4.07531	5.5216	99	1.24444	2.00843	1.25	1.4266	58.598	1.48167	1.33213	4.1457	107	1.14125	1.48168	1.5	1.5429	57.7778	1.41639	1.26069	4.8163	115	1.02857	1.41639
715	76	3	0	1		21.3	1	1986	22	1	1.1691	58.9425	1.23437	2.33906	6.7729	102	1.16909	1.23441	1	1.1818	58.2308	1.76087	4.90222	3.9716	104	1.18182	1.76085	1.36111	1.3475	57.197	1.95604	2.75574	9.245	123	0.99	1.95605
716	68	1	0	2		21.9	1	2919	28	1.08333	1.3758	58.3661	2.04573	3.36582	5.092	94	1.27	2.04573	1.44444	1.5208	57.3948	2.67263	3.93555	1.2821	114	1.05286	2.67269	1.77778	1.7096	54.5927	0.714614	0.915873	0	122	0.961667	0.714576
717	70	2	0	1		25.9	3	2679	28	0.944444	1.1976	60.0158	2.48875	5.4479	2.1464	94	1.268	2.48892	1.08333	1.2025	60.0601	1.47113	1.92257	1.1198	106	1.11	1.47117	1.55556	1.52	56.2865	1.95064	2.32614	1.3289	125	0.977143	1.95054
718	67	1	0	2		26.1	3	2772	26	0.833333	1.1061	59.3836	2.51082	4.58746	4.3073	90	1.32727	2.511	1.27778	1.3049	56.6707	1.03143	2.56288	3.0615	113	1.02125	1.03135	1.41667	1.3458	55.6579	1.82335	1.66553	4.0274	129	0.95	1.82321
719	65	1	0	2		24.1	2	960	30	0.972222	1.3406	59.3876	2.30461	4.3073	2.8171	88	1.37889	2.30465	1.19444	1.3438	58.5556	2.13131	1.7988	0.2677	106	1.125	2.13148	1.44444	1.5208	56.3094	1.49863	2.06111	1.8809	115	1.05286	1.49869
720	71	2	0	2		24.9	2	1666	28	0.972222	1.2617	58.9041	1.61538	2.66773	1.3072	94	1.29778	1.61541	1.41667	1.4996	56.2753	1.37636	1.29435	0.3082	113	1.05857	1.37625	1.80556	1.6882	53.6542	0.534771	0.694633	0.7663	128	0.935	0.534759
721	73	2	0	2		28.6	3	1386	26	0.916667	1.0675	59.4848	2.1775	3.04885	0.3861	104	1.16455	2.17741	1.19444	1.2582	56.962	1.26569	1.43341	1.7306	115	1.05333	1.26582	1.58333	1.4748	54.4479	1.06251	1.61733	2.7306	127	0.931429	1.06261
722	77	3	0	1		22.7	1	1386	27	0.833333	1.103	61.1951	3.20968	4.77702	3.8199	90	1.32364	3.2097	1.33333	1.4233	56.6745	0.906977	1.97267	0.2699	114	1.0675	0.907022	1.38889	1.474	56.3015	1.19536	2.47223	0.2699	115	1.06125	1.19539
723	66	1	0	4		23.7	2	2716	30	1.05556	1.197	57.5838	2.73803	3.80871	2.3135	107	1.134	2.73795	1.25	1.3234	56.4345	2.02792	3.2854	2.1872	114	1.05875	2.02781	1.94444	1.6366	53.0693	1.0663	0.888273	0.8475	144	0.841667	1.06637
724	65	1	0	3		24.2	2	594	29	0.805556	1.1213	61.1351	4.18678	7.0336	1.3537	86	1.392	4.18644	1.11111	1.2654	58.6341	1.87159	2.98427	0	107	1.13889	1.87154	1.86111	1.644	55.0943	1.25149	1.35295	1.2526	135	0.883333	1.25156
725	66	1	0	3		24.7	2	462	29	1	1.2778	59.6522	1.72163	2.47116	3.5983	92	1.27778	1.72165	1.41667	1.3795	57.1245	1.25126	1.50023	1.7805	125	0.97375	1.25119	1.69444	1.4	55.9758	1.59395	1.48135	0.3431	148	0.82625	1.5939
726	64	1	0	3		22.6	1	2079	30	1	1.219	59.8031	1.48794	2.29888	1.6195	100	1.219	1.48797	1.27778	1.4758	60.1732	4.7621	9.14028	2.1506	123	1.155	4.7619	1.63889	1.6088	56.5365	1.2361	0.884384	4.2146	120	0.981667	1.23601
727	66	1	0	4		25.2	3	3093	30	0.888889	1.1493	59.2421	2.89494	4.2166	3.279	94	1.293	2.89481	1.33333	1.3583	57.0552	1.14444	1.62474	4.9791	117	1.01875	1.14446	1.83333	1.6561	54.797	1.38065	0.912459	2.0619	134	0.903333	1.38069
728	73	2	0	1		23	2	1137.5	28	0.944444	1.1843	59.0909	3.17378	4.56923	1.7392	96	1.254	3.1738	1.19444	1.2635	58.5084	1.71309	2.04535	4.698	112	1.05778	1.71318	1.58333	1.4657	55.2469	1.98828	2.25424	3.3902	129	0.925714	1.98829
729	70	2	1	1		25.4	3	693	26	0.888889	1.1502	58.9645	3.62817	5.82825	0.7561	93	1.294	3.62804	1.44444	1.374	56.7674	0.820596	1.24561	1.5083	127	0.95125	0.82063	1.55556	1.3883	56.1625	1.08487	1.3899	1.8988	135	0.8925	1.08487
730	67	1	0	5		23.8	2	495	29	0.916667	1.2128	59.486	2.31866	3.98161	0.7491	92	1.323	2.31865	1.19444	1.3214	57.1751	1.42471	1.1568	1.878	108	1.10625	1.4248	1.52778	1.5583	55.8824	1.65722	3.17238	0.317	118	1.02	1.65717
731	70	2	0	2		22.1	1	5704	27	1.11111	1.0746	54.5052	1.53503	1.61563	0.6515	122	0.967143	1.53505	1.27778	1.4215	56.2921	1.72618	2.93753	0.5155	109	1.1125	1.7261	1.94444	1.5329	51.1628	4.88072	4.74309	0.7435	146	0.788333	4.88093
732	72	2	0	3		25.5	3	2408	27	0.916667	1.2283	58.8723	3.02646	4.96481	4.47	88	1.34	3.02625	1.19444	1.3109	57.1754	3.77736	5.37312	2.1506	107	1.0975	3.77748	1.47222	1.4512	56.3768	1.31232	1.86211	0.2911	122	0.985714	1.31237
733	72	2	0	1		25.3	3	2772	27	1.02778	1.2767	57.424	1.55446	2.32185	2.338	98	1.24222	1.5544	1.5	1.4571	54.8529	0.657711	1.27596	0.8584	123	0.971429	0.657667	1.69444	1.571	54.8536	1.25176	1.51859	0.3407	130	0.927143	1.25178
734	73	2	0	4		24.1	2	5838	28	0.583333	0.7737	58.5332	2.09014	3.94135	0.3311	92	1.32636	2.09019	0.888889	0.8899	56.8257	1.52179	1.74886	1.2937	123	1.00111	1.52179	1.22222	1.0616	55.4276	1.43381	2.2469	0.3697	140	0.868571	1.43385
735	70	2	0	3		25.7	3	1155	26	0.944444	1.2004	59.7954	3.05616	6.34614	1.1673	94	1.271	3.05632	1.44444	1.4282	56.7636	1.63372	2.40224	0	124	0.98875	1.63374	1.83333	1.5714	53.3333	1.2019	2.39588	2.5318	142	0.857143	1.20185
736	65	1	0	3		24.8	2	2772	30	1.05556	1.4052	57.7465	2.53188	3.05352	3.6203	90	1.33125	2.53173	1.36111	1.4836	57.536	1.62642	1.79053	1.6305	111	1.09	1.62643	1.83333	1.7081	55.0984	1.44219	2.49445	1.9725	130	0.931667	1.44226
737	75	3	0	2		25.8	3	2970	26	1.08333	1.2426	59.4595	2.30818	3.82042	0.431	108	1.147	2.30832	1.41667	1.4503	58.9744	6.64207	10.2421	3.2214	121	1.02375	6.64184	1.66667	1.5548	56.9678	0.750272	1.46223	2.4606	128	0.932857	0.750227
738	70	2	1	1		22.2	1	4851	28	0.972222	1.1783	59.901	1.94556	3.2714	1.4301	100	1.212	1.94552	1.30556	1.2519	57.9374	2.05336	2.45593	0.2751	127	0.958889	2.05331	1.75	1.4066	54.5879	0.865918	1.92955	1.0222	152	0.80375	0.865904
739	72	2	0	1		22.8	1	693	28	0.805556	1.1022	60	4.90618	9.27833	4.3874	89	1.36818	4.90616	1.13889	1.206	57.3977	1.0387	1.97412	1.1001	112	1.05889	1.03877	1.55556	1.3942	55.788	1.10706	1.55231	1.2539	134	0.89625	1.10701
740	64	1	0	4		24	2	3586	29	0.833333	1.2556	59.587	2.48324	5.35268	3.9361	80	1.50667	2.4834	1.25	1.3828	55.9322	1.19052	2.08449	0.4525	112	1.10625	1.19047	1.61111	1.6111	54.6667	1.4142	1.36354	0.627	120	1	1.41421
741	69	1	0	2		25.8	3	1764	30	1.08333	1.2735	59.4518	2.08792	3.58526	2.9853	101	1.17556	2.08797	1.25	1.3672	59.0857	1.01576	1.45044	3.0264	111	1.09375	1.01579	1.58333	1.615	56.2092	0.800473	0.838653	0.9509	119	1.02	0.800487
742	68	1	0	3		25.8	3	2079	28	0.805556	1.0377	61.9619	2.11488	4.23196	1.0204	93	1.28818	2.1148	1.36111	1.4037	57.9394	1.48938	2.95809	0.8608	114	1.03125	1.48948	1.61111	1.5421	57.0149	1.33497	1.58467	2.7399	128	0.957143	1.33497
743	66	1	0	3		23.8	2	2655	29	1.16667	1.3519	58.0367	1.63954	2.69019	3.4928	105	1.15875	1.63956	1.44444	1.4898	57.8947	1.4125	1.52104	2.2765	117	1.03143	1.41247	1.86111	1.6378	55.6818	1.46702	1.46637	0.4264	136	0.88	1.46704
744	66	1	0	4		25.7	3	1548	26	1.63889	1.6088	56.1969	0.700057	1.22284	2.6938	122	0.981667	0.700018	1.38889	1.4881	57.6	2.84099	4.12031	3.5204	109	1.07143	2.84097	1.05556	1.4395	59.0284	1.7939	4.23525	2.7213	88	1.36375	1.7938
745	69	1	0	4		25.9	3	990	27	0.972222	1.2143	59.1673	3.30979	4.80722	0.7874	98	1.249	3.30985	1.16667	1.2717	58.6137	1.98193	1.87652	0.2466	108	1.09	1.98188	1.66667	1.5071	55.4502	0.547309	0.631017	0.7067	135	0.904286	0.547251
746	69	1	0	3		27.9	3	6384	29	0.916667	1.1917	59.6154	4.52481	7.54839	3.0021	94	1.3	4.52475	1.38889	1.408	55.9803	1.38959	1.72954	0.8368	115	1.01375	1.38957	1.80556	1.634	53.5912	1.23541	1.78649	1.1976	132	0.905	1.2354
Table legends
BMI, Body Mass Index; MET, Metabolic Equivalent, MMSE, Mini-Mental State Examination; mps, meter per second; m, meter; CV, Coefficient of Variance; s, second.

## Sheet: Environmental characteristics
Environmental characteristics
Number	Height(cm)	Weight(kg)	History_of_fall	No_of_fall	Fear_of_fall	Fall risk
1	156	54.6	0	0	0	0
2	153	53.4	1	2	1	1
3	160	57.6	0	0	0	0
4	152	53.7	0	0	0	0
5	166	74.4	0	0	0	0
6	155	61.5	0	0	0	0
7	154	60.6	0	0	1	0
8	168	80	0	0	0	0
9	163	67	0	0	0	0
10	161	57.8	0	0	2	1
11	150	55.2	0	0	1	0
12	154	57.4	1	1	1	0
13	157	57.8	0	0	0	0
14	156	61.1	1	1	0	0
15	156	64.5	0	0	1	0
16	151	54	0	0	1	0
17	149	61.9	0	0	3	1
18	155	61.4	0	0	0	0
19	153	52	0	0	2	1
20	151	53.6	0	0	0	0
21	170	80.7	0	0	0	0
22	158	73.3	1	1	2	1
23	165	69	0	0	0	0
24	166	69	0	0	1	0
25	159	57.3	0	0	0	0
26	149	52.9	0	0	0	0
27	153	63.9	0	0	1	0
28	153	66.6	0	0	1	0
29	152	58.4	0	0	0	0
30	148	76.9	1	1	3	1
31	145	57.6	0	0	1	0
32	147	40.3	1	2	1	1
33	149	58.6	0	0	0	0
34	153	55	1	1	4	1
35	156	53.3	0	0	0	0
36	154	46.1	1	1	2	1
37	144	59.1	1	2	3	1
38	144	48.8	0	0	1	1
39	156	66.2	0	0	0	0
40	154	38.3	0	0	3	1
41	160	54.2	0	0	1	1
42	158	75.9	1	3	4	1
43	157	76.8	0	0	1	1
44	155	65.2	1	3	3	1
45	149	59.9	1	1	3	1
46	155	65.8	0	0	1	1
47	150	58.8	0	0	2	1
48	149	51.4	0	0	0	1
49	157	66.6	1	1	2	1
50	140	56.6	1	2	4	1
51	141	41.7	0	0	1	0
52	155	52.9	0	0	0	0
53	156	67.5	1	2	0	1
54	148	54.2	0	0	2	1
55	154	53.9	0	0	0	1
56	149	50.8	0	0	3	1
57	152	68.2	0	0	1	0
58	149	53.6	0	0	2	1
59	146	47.8	0	0	0	1
60	158	53.8	0	0	4	1
61	164	61.1	0	0	2	1
62	145	49.8	1	1	3	1
63	155	52.5	0	0	0	0
64	146	61.4	1	2	1	1
65	152	50.8	0	0	3	1
66	156	64.3	1	1	1	1
67	150	65.2	1	1	0	0
68	154	68.4	1	1	0	0
69	146	60.5	0	0	4	1
70	147	67.9	0	0	2	1
71	144	53.8	1	3	4	1
72	163	61.5	1	2	3	1
73	144	48.8	0	0	2	1
74	149	64.1	0	0	1	1
75	149	61	1	1	1	1
76	157	54.7	0	0	0	1
77	145	55.9	0	0	0	1
78	157	59	0	0	2	1
79	150	47.9	0	0	0	1
80	156	58.7	0	0	1	1
81	133	46.2	0	0	1	1
82	143	46.1	0	0	0	0
83	143	48.1	1	1	1	1
84	147	45.5	0	0	0	0
85	150	58.5	0	0	0	0
86	149	59.7	0	0	1	1
87	159	53.7	0	0	1	1
88	156	65.2	0	0	1	1
89	152	59.8	0	0	1	1
90	160	47.6	0	0	2	1
91	144	46.7	0	0	2	1
92	177	67.9	0	0	2	1
93	152	54.8	0	0	2	1
94	158	61.8	0	0	2	1
95	153	47	0	0	2	1
96	158	71	0	0	2	1
97	150	60.4	0	0	2	1
98	152	59.6	0	0	2	1
99	153	52.2	0	0	2	1
100	154	62	0	0	2	1
101	151	50.7	0	0	2	1
102	145	43.9	0	0	0	0
103	158	53.6	0	0	3	1
104	157	64.9	0	0	1	0
105	154	56.9	0	0	1	0
106	152	55.3	0	0	0	1
107	145	59	0	0	0	0
108	155	50.1	0	0	1	0
109	149	45.7	0	0	0	0
110	152	59.1	0	0	1	0
111	144	51.9	1	2	0	1
112	152	68	0	0	0	1
113	153	50	0	0	0	1
114	148	48.4	0	0	0	0
115	159	61.2	0	0	0	0
116	143	43.3	0	0	3	1
117	148	62	1	2	0	1
118	170	76.2	0	0	0	0
119	158	52.4	0	0	0	1
120	159	64.1	0	0	1	1
121	153	52.9	0	0	3	1
122	149	51.9	0	0	1	0
123	149	56.2	0	0	0	1
124	152	60.9	0	0	1	1
125	150	52.4	0	0	0	1
126	147	52	1	1	1	1
127	152	52.4	1	1	1	1
128	150	62.4	1	1	3	1
129	155	60.5	1	2	3	1
130	162	58.8	0	0	0	0
131	146	55.4	1	2	3	1
132	147	52	1	3	3	1
133	151	63.4	0	0	3	1
134	156	65.2	0	0	1	1
135	148	46.6	1	1	4	1
136	148	52.2	0	0	1	1
137	149	52.3	1	1	3	1
138	156	53.1	1	2	1	1
139	156	55.7	0	0	0	0
140	148	50.9	0	0	1	0
141	156	64.4	0	0	2	1
142	161	64	0	0	3	1
143	148	49.4	1	2	3	1
144	157	67.2	0	0	0	0
145	150	56.1	0	0	0	0
146	153	66.8	0	0	1	1
147	155	69.2	0	0	3	1
148	154	56.8	0	0	3	1
149	147	53.5	0	0	1	0
150	160	58.1	0	0	3	1
151	180	76	0	0	3	1
152	158	60.8	0	0	1	1
153	155	51.7	1	3	2	1
154	159	68.7	0	0	1	1
155	171	74.3	0	0	0	0
156	154	63.2	1	1	3	1
157	166	74.4	0	0	0	0
158	160	61.5	1	2	1	1
159	168	70.2	0	0	0	0
160	148	60.2	1	1	2	1
161	155	61.6	1	2	1	1
162	165	76.7	0	0	2	1
163	176	72.4	1	2	2	1
164	164	60.2	0	0	0	0
165	165	68.6	1	3	0	1
166	157	63.2	0	0	0	1
167	163	50.7	0	0	0	1
168	160	52.8	1	1	0	0
169	164	59.5	1	3	3	1
170	155	60.9	0	0	1	1
171	144	57.9	0	0	1	1
172	169	71.7	0	0	1	1
173	160	61.2	0	0	0	0
174	160	68.8	0	0	1	0
175	155	69.7	0	0	3	1
176	167	65.9	0	0	0	0
177	176	80.8	0	0	0	0
178	174	75.4	0	0	0	0
179	153	81.2	0	0	2	1
180	155	61.5	0	0	0	1
181	159	68	0	0	1	1
182	153	59	0	0	1	1
183	157	52.8	0	0	0	0
184	155	56.1	0	0	0	0
185	153	62.8	0	0	2	1
186	157	47.5	0	0	0	0
187	164	66.6	0	0	0	0
188	168	63.3	0	0	1	0
189	150	78.9	0	0	0	0
190	159	60.2	1	1	0	0
191	163	69.8	0	0	2	1
192	149	65.8	0	0	1	0
193	157	49.6	0	0	0	1
194	155	70.5	0	0	0	0
195	166	74	0	0	0	0
196	156	61.5	0	0	3	1
197	149	44.9	0	0	0	0
198	150	56.5	0	0	0	1
199	149	50.8	1	1	0	0
200	154	56.7	0	0	3	1
201	142	56.3	1	1	0	0
202	153	57.2	1	1	0	1
203	156	51.8	0	0	0	0
204	161	58.3	1	1	0	0
205	158	62.7	0	0	1	0
206	156	66.5	1	1	0	0
207	156	57.8	1	1	0	1
208	148	45.8	0	0	2	1
209	145	52.6	0	0	0	0
210	156	55.6	0	0	0	0
211	151	57.5	0	0	0	0
212	155	65.5	0	0	1	1
213	152	50.6	0	0	0	0
214	156	64	0	0	0	0
215	168	73	0	0	0	0
216	154	45.2	0	0	0	0
217	151	45.7	0	0	0	0
218	153	63.6	0	0	1	0
219	166	67	0	0	0	0
220	153	63.4	0	0	0	1
221	172	66	0	0	0	0
222	154	55.4	0	0	0	0
223	160	63.4	0	0	1	0
224	155	51	0	0	1	0
225	152	53.8	0	0	0	0
226	158	47.1	0	0	0	0
227	149	59	0	0	1	0
228	167	78.4	0	0	0	0
229	173	61.5	0	0	0	0
230	155	65.2	1	1	1	1
231	171	77.8	1	2	0	1
232	157	54.2	0	0	0	0
233	146	59.2	1	2	0	1
234	151	51.5	0	0	2	1
235	157	80.7	1	1	1	1
236	150	83	0	0	0	1
237	143	73.2	1	3	2	1
238	157	49	0	0	0	0
239	165	57	0	0	0	0
240	149	37.1	1	1	1	0
241	152	51.3	0	0	4	1
242	158	65	0	0	0	0
243	161	59.6	0	0	4	1
244	161	71	0	0	0	0
245	152	52.1	0	0	0	0
246	150	55.9	0	0	0	0
247	149	55.2	0	0	1	0
248	160	65.5	0	0	0	0
249	150	56.1	0	0	0	1
250	154	59.8	0	0	0	1
251	151	49.4	0	0	1	0
252	146	75.2	1	1	3	1
253	152	49.3	0	0	1	0
254	153	60.5	1	1	1	0
255	153	61.9	1	1	0	0
256	164	65.5	1	1	0	0
257	175	85.8	1	1	1	0
258	169	72.4	0	0	0	0
259	154	68.3	0	0	1	1
260	151	56.6	0	0	0	0
261	162	52.9	0	0	1	0
262	151	55.7	0	0	0	0
263	159	66.7	0	0	0	0
264	159	57.9	0	0	0	1
265	154	54	1	1	0	0
266	164	61.2	0	0	1	0
267	157	67	0	0	0	0
268	149	62.1	0	0	0	1
269	162	67.4	0	0	0	0
270	153	58	0	0	4	1
271	151	47.7	0	0	0	0
272	151	64.4	0	0	1	0
273	156	47.4	0	0	1	0
274	153	48.5	0	0	0	0
275	147	55.1	0	0	2	1
276	155	66.9	1	1	1	0
277	154	63.8	0	0	3	1
278	154	56.3	0	0	2	1
279	150	51.6	0	0	0	0
280	168	78.8	0	0	0	0
281	151	63.5	0	0	4	1
282	152	56.1	0	0	3	1
283	152	60.3	0	0	0	0
284	176	80.1	0	0	0	1
285	161	66.1	0	0	1	0
286	148	57.3	1	1	0	0
287	149	47.1	0	0	2	1
288	149	58.1	0	0	3	1
289	154	67.8	0	0	1	0
290	144	63.8	0	0	0	0
291	157	47	0	0	0	0
292	147	61.3	0	0	0	0
293	152	68.1	0	0	0	0
294	158	51.7	0	0	0	0
295	160	68	1	1	2	1
296	159	54.5	0	0	1	0
297	147	52.7	0	0	1	0
298	159	63.2	1	1	1	1
299	143	57.2	0	0	2	1
300	142	51.9	0	0	1	0
301	151	61.1	0	0	2	1
302	156	63.5	0	0	0	1
303	151	56.5	1	1	0	1
304	158	63.3	0	0	3	1
305	148	57.5	0	0	3	1
306	157	64.2	0	0	1	0
307	153	55.1	1	2	3	1
308	165	76.5	0	0	0	0
309	163	66.9	1	1	0	0
310	154	61	0	0	0	0
311	158	57.1	0	0	0	0
312	158	65	0	0	0	1
313	146	60.1	0	0	0	0
314	148	49.4	1	2	3	1
315	147	65.1	0	0	0	1
316	158	62.5	0	0	0	0
317	151	50.9	1	3	3	1
318	157	75.1	0	0	0	0
319	156	65.9	1	3	4	1
320	158	66.9	0	0	0	0
321	149	58.6	1	2	0	1
322	155	73	0	0	0	0
323	145	56.6	0	0	0	0
324	161	62	0	0	0	0
325	166	67.6	0	0	0	0
326	174	60.2	0	0	0	0
327	149	49.9	0	0	0	0
328	161	77.9	0	0	0	0
329	156	58.1	0	0	0	0
330	159	61.5	1	1	1	0
331	159	57.8	1	1	1	1
332	159	62.1	0	0	0	0
333	167	75	0	0	0	0
334	160	68.8	0	0	1	1
335	153	48.7	0	0	0	0
336	146	64.4	1	1	2	1
337	149	52.2	0	0	2	1
338	153	49.6	0	0	1	0
339	158	66.1	1	3	0	1
340	152	48.8	0	0	0	0
341	156	64.1	0	0	0	0
342	170	64.9	0	0	0	0
343	154	62.9	0	0	0	1
344	159	68.8	0	0	1	1
345	152	50.4	0	0	0	0
346	147	46.5	0	0	0	0
347	142	53.5	0	0	3	1
348	159	58.4	1	1	1	0
349	152	60	0	0	0	0
350	156	75.4	0	0	0	0
351	175	80.8	0	0	2	1
352	160	65.7	0	0	0	0
353	149	63	0	0	0	0
354	174	65.8	0	0	0	0
355	164	57.9	1	1	0	0
356	151	50.6	0	0	0	0
357	144	56.6	0	0	0	0
358	154	65.9	0	0	2	1
359	159	57.5	0	0	1	0
360	162	66.7	1	1	0	0
361	153	53.7	0	0	1	0
362	152	57.3	0	0	0	0
363	163	76.9	0	0	0	0
364	153	61.3	0	0	0	0
365	148	53.8	0	0	0	0
366	147	54.3	0	0	0	0
367	156	63.1	1	1	0	0
368	174	66.1	0	0	1	0
369	158	51.6	0	0	0	1
370	149	59.6	0	0	1	1
371	158	62.5	0	0	0	0
372	171	71.9	0	0	0	0
373	148	63.2	0	0	0	0
374	146	53.4	0	0	1	1
375	156	57.9	0	0	0	0
376	169	73.4	0	0	0	0
377	155	78.4	0	0	1	0
378	134	57.5	0	0	2	1
379	145	52.8	0	0	1	0
380	168	64.2	0	0	0	0
381	150	55.8	0	0	0	0
382	159	67.7	0	0	0	0
383	164	63.1	1	2	0	1
384	155	52.2	0	0	1	1
385	155	75.3	0	0	0	0
386	170	70.5	0	0	0	0
387	172	73.7	0	0	0	0
388	158	62.9	0	0	1	0
389	161	58.4	0	0	0	0
390	161	53.7	0	0	0	0
391	150	59.9	0	0	0	0
392	152	51.8	1	1	0	0
393	169	68.8	1	1	0	1
394	157	56.5	1	2	2	1
395	159	55.3	0	0	3	1
396	156	79.9	1	2	4	1
397	147	59.6	0	0	0	0
398	156	58	0	0	1	0
399	151	45.8	0	0	1	0
400	158	62.1	0	0	0	1
401	158	58	0	0	0	0
402	163	63.8	1	1	0	0
403	155	55.7	0	0	0	0
404	145	48.7	0	0	2	1
405	149	51.3	1	2	2	1
406	162	74.6	1	1	2	1
407	157	59.4	0	0	0	0
408	158	71.6	0	0	0	0
409	155	55.8	0	0	1	0
410	171	74.3	1	1	0	0
411	165	66.3	0	0	0	1
412	146	40.5	0	0	0	1
413	153	53.9	0	0	2	1
414	155	56	0	0	1	0
415	152	55.5	0	0	0	0
416	150	62.6	0	0	1	0
417	153	69.2	0	0	1	0
418	152	69.6	1	3	4	1
419	153	48.9	0	0	0	0
420	156	80.3	0	0	0	1
421	154	58.8	0	0	0	1
422	156	69.7	0	0	4	1
423	156	56.7	0	0	0	0
424	155	54.2	0	0	0	0
425	147	48.2	0	0	0	0
426	146	53.1	0	0	0	0
427	150	53.5	0	0	0	1
428	155	53.5	0	0	0	0
429	154	71.6	0	0	1	0
430	151	52.4	1	1	1	0
431	149	59.9	0	0	0	0
432	159	60.1	0	0	0	0
433	157	62.8	0	0	0	0
434	165	64.9	1	2	3	1
435	146	51.7	0	0	0	0
436	157	57.6	1	1	0	0
437	151	57.6	0	0	1	0
438	163	66.8	0	0	0	0
439	152	59.2	1	2	1	1
440	155	58.4	1	1	0	0
441	167	65.7	0	0	0	0
442	159	68.7	0	0	0	0
443	169	71.9	0	0	0	0
444	165	70.8	0	0	0	0
445	174	65.1	0	0	0	0
446	166	58.9	0	0	0	0
447	165	62.2	0	0	0	0
448	153	55.9	0	0	1	1
449	164	50.2	0	0	0	0
450	163	54.8	0	0	0	0
451	151	52.3	0	0	4	1
452	148	55.3	0	0	1	1
453	163	50.6	0	0	0	0
454	160	63.9	1	2	3	1
455	165	67.5	1	2	1	1
456	153	65	0	0	0	0
457	165	71.4	1	1	2	1
458	172	78.2	0	0	0	0
459	153	58.8	0	0	0	0
460	154	49.7	0	0	1	0
461	160	69.5	0	0	1	1
462	158	65.5	0	0	1	1
463	150	58.2	0	0	0	0
464	151	66.1	1	1	4	1
465	150	43.1	1	3	4	1
466	155	50.2	1	3	4	1
467	156	55.5	0	0	2	1
468	158	58	0	0	0	0
469	173	69.7	1	1	0	0
470	152	56	0	0	0	0
471	167	64.8	0	0	0	0
472	159	68.6	1	1	0	0
473	150	52.8	1	1	0	0
474	137	35.8	1	3	0	1
475	148	76.2	0	0	0	0
476	152	51.5	0	0	0	0
477	149	51.5	0	0	1	1
478	152	46	0	0	0	1
479	157	61.2	0	0	0	0
480	140	51.6	0	0	0	1
481	154	60.9	0	0	0	0
482	157	57.2	1	1	4	1
483	144	57.2	0	0	2	1
484	166	64.1	0	0	1	0
485	149	56.3	0	0	0	0
486	151	64.8	0	0	0	0
487	146	57.8	0	0	1	0
488	153	61.7	0	0	0	0
489	155	64.8	0	0	1	1
490	148	52.6	0	0	0	0
491	157	63.8	1	1	0	0
492	156	65.8	0	0	1	1
493	156	57.7	0	0	2	1
494	154	54.2	0	0	1	0
495	150	64	0	0	1	1
496	166	56.8	0	0	1	0
497	151	49.2	0	0	0	1
498	161	59	0	0	0	0
499	160	55.2	0	0	0	0
500	158	58.6	0	0	0	0
501	146	61.6	0	0	0	0
502	153	61.3	0	0	2	1
503	160	55.5	1	1	1	0
504	157	52.7	0	0	1	0
505	160	71.1	1	1	1	0
506	155	74.2	0	0	0	1
507	148	57.2	0	0	0	0
508	151	56.1	1	1	1	1
509	154	70.5	0	0	0	1
510	151	74.2	1	1	2	1
511	155	51.3	0	0	0	0
512	170	76.2	0	0	0	0
513	158	60.6	0	0	1	0
514	153	55	0	0	1	0
515	153	56.1	1	1	0	1
516	161	57.7	0	0	2	1
517	161	64.2	0	0	0	0
518	154	59.4	0	0	0	0
519	148	55.6	0	0	0	0
520	151	54.3	1	2	0	1
521	162	67.9	0	0	0	0
522	155	52.7	1	1	4	1
523	159	58.2	0	0	0	0
524	155	61.6	0	0	4	1
525	152	55.9	1	1	1	0
526	158	57.8	0	0	2	1
527	154	59	0	0	0	0
528	147	49	0	0	0	0
529	151	59.3	0	0	0	0
530	164	67	0	0	0	0
531	154	55.6	0	0	1	0
532	141	52.7	1	1	1	1
533	153	52.1	0	0	1	0
534	151	58.9	0	0	0	0
535	164	65.9	0	0	0	0
536	150	58.9	0	0	1	0
537	161	57.5	0	0	1	1
538	159	59.5	0	0	1	0
539	163	74.7	0	0	0	0
540	150	57.5	0	0	0	1
541	151	53.8	0	0	0	0
542	164	55.3	0	0	0	0
543	154	56.7	0	0	0	0
544	157	61.2	0	0	0	0
545	158	57.3	0	0	1	0
546	168	56	0	0	0	0
547	149	54	0	0	0	0
548	155	50.2	0	0	0	0
549	155	54.6	1	1	0	0
550	166	80	0	0	0	0
551	164	65.1	1	2	0	1
552	145	58.1	1	2	3	1
553	155	57.1	1	1	1	0
554	161	67.9	0	0	0	0
555	173	68.3	0	0	0	0
556	153	56.6	0	0	1	1
557	169	68.3	0	0	0	0
558	156	66.8	0	0	0	0
559	172	70.3	0	0	0	0
560	152	58.6	0	0	0	0
561	158	69.8	0	0	3	1
562	152	54.2	0	0	3	1
563	148	55.2	0	0	2	1
564	159	62.9	0	0	0	0
565	165	62.3	0	0	0	1
566	142	49.4	0	0	1	1
567	157	53.3	0	0	1	0
568	161	64.7	0	0	1	0
569	156	50.1	0	0	1	0
570	150	44.6	1	1	1	0
571	159	69.2	1	1	0	1
572	155	68	0	0	3	1
573	171	58.5	0	0	0	0
574	155	72.1	0	0	4	1
575	158	70.4	0	0	0	0
576	164	63.5	0	0	0	0
577	154	51.5	0	0	1	0
578	157	55.1	0	0	0	0
579	159	64.8	0	0	1	0
580	169	85.9	0	0	0	0
581	166	76.8	0	0	0	1
582	166	70.4	0	0	0	0
583	156	64.9	0	0	0	0
584	168	72	0	0	3	1
585	165	60.8	0	0	0	0
586	160	68.6	0	0	2	1
587	159	58.7	0	0	0	1
588	164	65.5	1	1	0	0
589	158	60.4	0	0	3	1
590	148	54.2	0	0	0	0
591	146	45.1	1	2	3	1
592	151	58.6	0	0	0	0
593	146	54.7	0	0	3	1
594	143	45.6	0	0	0	0
595	163	58.9	0	0	0	0
596	156	61.1	0	0	0	0
597	171	68.7	0	0	0	0
598	154	60.1	0	0	0	0
599	167	59	0	0	0	0
600	160	62.7	0	0	0	1
601	164	69.4	0	0	1	0
602	166	73.4	0	0	0	0
603	153	82	0	0	1	0
604	156	55.6	1	1	2	1
605	154	52.5	0	0	3	1
606	150	53.2	0	0	2	1
607	174	68.6	0	0	0	0
608	168	73.4	0	0	0	0
609	164	79.8	0	0	0	0
610	163	71.4	0	0	0	0
611	163	66.1	0	0	0	0
612	166	60.6	0	0	0	0
613	165	50	0	0	0	0
614	173	73.4	0	0	0	0
615	173	74.7	0	0	0	0
616	162	61.4	0	0	0	0
617	164	60.6	0	0	0	0
618	150	56.3	1	2	2	1
619	151	64	0	0	0	0
620	149	44.7	0	0	0	0
621	172	69.9	0	0	0	0
622	160	66.2	0	0	0	0
623	162	45.8	0	0	2	1
624	169	56.2	0	0	0	0
625	153	58.3	0	0	0	0
626	164	70	0	0	0	0
627	170	74.4	1	3	0	1
628	157	61	0	0	0	0
629	165	68.7	0	0	0	0
630	167	57.9	0	0	0	0
631	160	48.8	0	0	0	0
632	163	72.6	0	0	0	0
633	155	48.1	1	1	0	0
634	166	65.8	0	0	0	0
635	168	58	1	1	1	0
636	167	57.5	0	0	1	1
637	166	71.1	0	0	0	0
638	161	66	0	0	2	1
639	163	71.4	0	0	0	0
640	163	62	0	0	0	0
641	172	60.1	0	0	0	0
642	156	69.4	0	0	0	0
643	163	63.4	0	0	0	0
644	168	66.2	0	0	1	1
645	172	69.1	1	1	2	1
646	157	63.7	0	0	2	1
647	167	64.2	0	0	0	0
648	174	75.8	1	3	2	1
649	166	54.6	0	0	0	0
650	174	67.3	1	1	0	0
651	163	58.2	0	0	0	1
652	165	67	0	0	0	0
653	166	68.5	0	0	0	0
654	171	62.2	0	0	0	0
655	165	66.2	0	0	0	0
656	160	63.2	0	0	0	1
657	159	66.1	0	0	0	0
658	162	59.6	0	0	0	0
659	165	56.3	0	0	0	0
660	171	56.1	0	0	0	0
661	162	65.5	0	0	0	0
662	163	75.8	0	0	0	0
663	169	64.2	0	0	0	0
664	166	71.4	0	0	0	1
665	154	42.9	1	1	1	0
666	155	54.2	1	1	1	0
667	150	44.4	0	0	0	0
668	174	66.4	0	0	0	0
669	170	75.3	0	0	1	0
670	165	62.3	0	0	0	0
671	167	74.4	0	0	0	0
672	168	73.9	0	0	0	0
673	168	71.1	1	1	0	0
674	170	62.2	0	0	0	0
675	167	75.9	0	0	1	0
676	176	78.2	0	0	0	0
677	171	70.8	0	0	0	0
678	151	51.9	0	0	0	0
679	155	50.1	0	0	1	0
680	156	52.2	0	0	2	1
681	154	53.4	0	0	0	0
682	147	52.1	0	0	0	1
683	176	72	0	0	0	0
684	177	79.1	0	0	0	0
685	163	62.9	0	0	0	0
686	167	67.8	0	0	1	0
687	167	67.2	0	0	0	0
688	167	64.5	0	0	0	0
689	177	77.9	0	0	0	0
690	175	65	0	0	0	1
691	166	65.7	1	3	3	1
692	155	66.1	0	0	0	0
693	165	67.1	0	0	2	1
694	173	63.5	0	0	2	1
695	159	70.9	0	0	2	1
696	164	72.2	0	0	0	0
697	161	55.6	0	0	0	0
698	162	71.9	0	0	0	0
699	166	71.8	0	0	0	0
700	169	67.2	0	0	2	1
701	172	65.3	0	0	0	0
702	170	75.9	0	0	0	0
703	157	62.9	0	0	0	0
704	170	75.8	0	0	0	0
705	164	70	0	0	0	0
706	163	65.2	0	0	0	0
707	180	74.2	0	0	0	0
708	170	64	0	0	1	1
709	170	78	0	0	0	0
710	165	80.1	0	0	3	1
711	167	78.7	0	0	0	0
712	160	72.9	0	0	0	0
713	166	74.8	0	0	0	0
714	163	69.7	0	0	0	1
715	168	60.1	1	1	0	1
716	164	59	0	0	0	0
717	168	73.1	1	1	1	0
718	165	71.1	0	0	0	0
719	168	68.1	0	0	0	0
720	178	78.9	0	0	0	0
721	159	72.3	0	0	0	0
722	161	58.9	0	0	0	0
723	160	60.7	1	1	0	0
724	174	73.3	0	0	0	0
725	166	68.2	0	0	0	0
726	163	60.1	0	0	0	0
727	168	71.1	0	0	0	0
728	166	63.5	0	0	2	1
729	156	61.9	0	0	0	1
730	170	68.7	0	0	2	1
731	171	64.5	0	0	0	0
732	168	72	0	0	2	1
733	172	74.7	1	1	0	0
734	167	67.2	0	0	0	0
735	177	80.6	0	0	0	0
736	163	65.8	0	0	0	0
737	169	73.6	0	0	0	0
738	154	52.7	1	1	1	0
739	163	60.7	0	0	2	1
740	166	66.1	0	0	0	0
741	163	68.5	0	0	0	0
742	179	82.6	0	0	0	0
743	168	67.3	0	0	0	0
744	175	78.7	0	0	0	0
745	168	73.2	0	0	0	0
746	168	78.7	0	0	0	0
